# Supplementary material for: The impact of Hnrnpl deficiency on transcriptional patterns of developing muscle cells
Source: FEBS Open Bio. 2025 Sep 13;16(1):178–98. doi: 10.1002/2211-5463.70117 (PMC12767766; doi:10.1002/2211-5463.70117)
Supplement: Supplementary file 2 — Table S1. qPCR probes used for relative gene expression assays. Table S2. PCR primers used on C2C12 cDNA to confirm splicing changes. Table S3. Full Notch plate array qPCR results, with a comparison to the deseq2 results of the same genes using the Wald test and local fit. Table S4. Results of Nanopore RNA sequencing. Table S5. Number of significant genes found by deseq2 using different analysis parameters. Table S6. Significant deseq2 results of Wald test, parametric fit. Table S7. Significant deseq2 results of Wald test, local fit. Table S8. Significant deseq2 results of LRT, parametric fit. Table S9. Significant deseq2 results of LRT, local fit. Table S10. Comparison of significant deseq2 results across analytical methods. Table S11. deseq2 results of all the hnRNP genes using the Wald test and local fit. Table S12. Significant IsoformSwitchAnalyzeR results. Table S13. Significant DEXseq results. Table S14. Comparison of significant IsoformSwitchAnalyzeR results and significant DEXseq results. Table S15. Nanopore coverage of genes with splicing changes found. Table S16. DEXseq results of Fhl1. Table S17. IsoformSwitchAnalyzeR and DEXseq results of Dtna. [file FEB4-16-178-s001.xlsx]

## Sheet: Table S1
Table S1: qPCR probes used for relative gene expression assays.
Probes used for qPCR from C2C12 cDNA:
Expression product of interest	Probe ID:
Hnrnpl	Mm01172981_g1
Gapdh	Mm99999915_g1
Fhl1 - all transcript variants	Mm04204611_g1
Fhl1 isoform KyoT1	Mm04204613_mH
Fhl1 isoform KyoT2	Custom primer/probe: F primer: GCA ACT GCA AGC AAG TCA TTG; R primer: ACC AAA CCC TTG TTG CAC TTC; probe: TTC TAC TGT GTG ACT TGC CAT GAG ACC AA
Fhl1 isoform KyoT3	Mm00938359_g1
Mbnl1	Mm00490954_m1
Mbnl2	Mm01232865_m1
Hnrnpk	Mm04409831_s1
Hnrnpa2b1	Mm01332941_m1
Lamp2 transcript variant 1	Mm00495274_m1
Lamp2 transcript variant 2	Mm00627500_m1
Probes for the Notch plate array:
18S	Hs99999901_s1
Ctnnb1	Mm00483039_m1
Fzd5	Mm00445623_s1
Il2ra	Mm01340213_m1
Mmp7	Mm00487724_m1
Pax5	Mm00435501_m1
Shh	Mm00436528_m1
Gapdh	Mm99999915_g1
Adam10	Mm00545742_m1
Dll1	Mm00444619_m1
Fzd6	Mm00433387_m1
Il6st	Mm00439665_m1
Map1b	Mm00485261_m1
Kat2b	Mm00451387_m1
Myog	Mm00446194_m1
Megf10	Mm01257625_m1
Adam17	Mm00456428_m1
Expression product of interest	Probe ID:
Dtx1	Mm00492297_m1
Fzd7	Mm00433409_s1
Jag1	Mm01270187_m1
Ncor2	Mm00448796_m1
Mef2c	Mm01340842_m1
Myh2	Mm01332564_m1
Dll3	Mm00432854_m1
Aes	Mm00507847_m1
Cdkn2a	Mm00494449_m1
Gbp2	Mm00494576_g1
Jag2	Mm01325629_m1
Neurl1a	Mm00480473_g1
Pofut1	Mm00475567_m1
Smo	Mm01162710_m1
Actb	Mm00607939_s1
Axin1	Mm01299063_m1
Il1b	Mm00434228_m1
Gli1	Mm00494645_m1
Mcp1 (Ccl2)	Mm00441242_m1
Nfkb1	Mm00476361_m1
Pparg	Mm01184322_m1
Stat6	Mm01160477_m1
Dll4	Mm01279269_m1
Cdkn1a	Mm04207341_m1
Il6	Mm00446190_m1
Gsk3b	Mm00444911_m1
Lfng	Mm00456128_m1
Nfkb2	Mm00479807_m1
Psen1	Mm00501184_m1
Sufu	Mm00489385_m1
Hnrnpl	Mm01172981_g1
Ccnd1	Mm00432359_m1
Fos	Mm00487425_m1
Hes1	Mm01342805_m1
Lmo2	Mm01281680_m1
Notch1	Mm00435245_m1
Psen2	Mm00448405_m1
Supt6	Mm00486479_m1
Pax3	Mm00435491_m1
Ccne1	Mm00432367_m1
Fosl1	Mm00487429_m1
Hey1	Mm00468865_m1
Mycl	Mm00493155_m1
Notch2	Mm00803077_m1
Psenen	Mm00727761_s1
Tead1	Mm00493507_m1
Pax7	Mm01354484_m1
Cd44	Mm01277163_m1
Fzd1	Mm00445405_s1
Hoxb4	Mm00657964_m1
Myf5	Mm00435125_m1
Notch3	Mm01345646_m1
Ptcra	Mm00478363_m1
Tle1	Mm00495643_m1
Poglut1	Mm00552419_m1
Cdc16	Mm01217137_m1
Fzd2	Mm02524776_s1
Tnfa (Tnf)	Mm00443258_m1
Lrp5	Mm01227476_m1
Notch4	Mm00440525_m1
Rfng	Mm00485703_m1
Wisp1 (Ccn4)	Mm00457574_m1
Emd	Mm00514704_m1
Cflar	Mm01261658_g1
Fzd3	Mm00445423_m1
Ifng	Mm01168134_m1
Map2k7	Mm00488759_m1
Nr4a2	Mm00443060_m1
Runx1	Mm01213405_m1
Wnt11	Mm00437328_m1
Vegfa	Mm00437306_m1
Chuk	Mm00432529_m1
Fzd4	Mm00433382_m1
Il17b	Mm01258783_m1
Mfng	Mm00434941_m1
Numb	Mm00477927_m1
Sel1l	Mm01326442_m1
Zic2	Mm01226725_g1
Myod1	Mm00440387_m1
Probes used for qPCR from Drosophila cDNA:
Expression product of interest	Probe ID:
Smooth (Hnrnpl)	Dm01816851_m1
Draper (Megf10)	Dm01832226_g1
Serrate (Jag2)	Dm02151544_m1
Rumi (Poglut1)	Dm02143415_g1
Notch (Notch1,3,4)	Dm01841971_m1
Misfire (Dysf)	Dm01801538_g1
Limpet (Fhl1/2)	Dm01798740_g1
ACT5C (B-Actin)	Dm02361909_s1

## Sheet: Table S2
Table S2: PCR primers used on C2C12 cDNA to confirm splicing changes.
PCR product	PCR product size (bp)	Annealing temperature used (C)	Forward primer sequence	Forward primer binding location (GRCm39)	Reverse primer sequence	Reverse primer binding location (GRCm39)
Lamp2 transcript variant 1 (NM_001017959.2 )	512	60	ACT ACA ACT ACA CTC ACT CCA ACT TC	chrX:37,520,845-37,520,870-	GCA CTG CAG TCT TGA GCT GTA G	chrX:37513144-37513149+ and chrX:37494433-37494448+ (exon-exon boundary)
Lamp2 transcript variant 2 (NM_010685.4)	742	60	ACT ACA ACT ACA CTC ACT CCA ACT TC	chrX:37,520,845-37,520,870-	CAC CCA ATC TAA GAG CAG GAC TG	chrX:37,510,483-37,510,505+
Fhl1 (all transcripts) (NM_001077361.2; NM_001077362.3; NM_010211.4; NM_001287800.2; NM_001412079.1; NM_001412080.1; NM_001412081.1; NM_001412082.1; NM_001412083.1; NM_001412084.1; NM_001412085.1; NM_001412086.1; NM_001412087.1; NM_001412088.1; XM_006527804.2; XM_006527805.3; XM_030251223.2; XM_006527807.2; XM_030251225.2	267	59	CCT GAA GTG CTT TGA CAA GTT CTG	chrX:55,833,458-55,833,481+	TAC TCC ACG TTC TGG TCT CCT G	chrX:55,834,676-55,834,678-
Fhl1 KyoT1 isoform (NM_001077362.3; NM_010211.4; NM_001287800.2; NM_001412082.1; XM_030251223.2)	628	57	ACT GCT GCC TGA AGT GCT TTG AC	chrX:55,833,451-55,833,473+	GAG CCT TTA CCA AAC CCA GTG ATG	chrX:55,836,003-55,836,010- and chrX:55,837,204-55,837,219- (exon-exon boundary)
Fhl1 KyoT2 isoform (NM_001412085.1; NM_001412086.1; NM_001412087.1; NM_001412088.1; XM_030251225.2)	439	59	ACT GCT GCC TGA AGT GCT TTG AC	chrX:55,833,451-55,833,473+	GCC TTT ACC AAA CCC TTG TTG CAC	chrX:55,835,397-55,835,406- and chrX:55,837,204-55,837,217- (exon-exon boundary)
Fhl1 KyoT3 isoform (NM_001077361.2; NM_001412079.1; NM_001412080.1; NM_001412081.1; NM_001412083.1; XM_006527804.2; XM_006527805.3)	669	57	ACT GCT GCC TGA AGT GCT TTG AC	chrX:55,833,451-55,833,473+	CTG GGG ACT TCC TAG CTT TAG AG	chrX:55,836,633-55,836,655-
Dtna transcript variant 3 / X35 (NM_001285813.1 / XM_030250320.2)	478	66	CAC CTT CTA AGA GTT TGG CGA GTG	chr18:23,443,276-23,443,299+	AGT GGT TGG CAT CCT CTT GTT GAG	chr18:23,702,744-23,702,767-
Dtna transcript variant X39 (XM_036160981.1)	1154	61	GGC ATG TTG GTG CGT GAA ACT AC	chr18:23,630,730-23,630,752+	ATC CAT CTA GAC GCA TCC ACC ATG	chr18:23,737,035-23,737,058-
Gapdh (NM_001289726.2; NM_008084.4; NM_001411840.1; NM_001411841.1; NM_001411842.1; NM_001411843.1; NM_001411844.1; NM_001411845.1)	467	61	TGG AAG GGC TCA TGA CCA CAG TC	chr6:125,139,806-125,139,819- and chr6:125,139,663-125,139,671- (exon-exon boundary)	GTC CAC CAC CCT GTT GCT GTA G	chr6:125,139,025-125,139,046+
Actb (NM_007393.5)	1115	61	GAC AAC GGC TCC GGC ATG TG	chr5:142,891,392-142,891,411-	GCT CAG TAA CAG TCC GCC TAG AAG	chr5:142,889,536-142,889,559+
Ctbp1 transcript variant 2 (NM_001198860.1)	1317	65	CTG CCG CTG GTA AGA CTT TGA AC	chr5:33432123-33432132- and chr5:33426966-33426978- (exon-exon boundary)	ACG CCT GGA GGG TAC CTG TAG	chr5:33406451-33406456+ and chr5:33406013-33406027+ (exon-exon boundary)
Ctbp1 transcript variant 3 (NM_013502.3)	1126	65	CTG CCG CTG GGC GTC CGA C	chr5:33432123-33432132- and chr5:33424373-33424381- (exon-exon boundary)	CGC CTG GAG GGT ACC TGC TGT AG	chr5:33406451-33406456+ and chr5:33406014-33406030+ (exon-exon boundary)

## Sheet: Table S3
Table S3: Full Notch plate array qPCR results, with a comparison to the DESeq2 results of the same genes using the Wald test and local fit.
Gene	Ensembl ID	Myoblast qPCR average FC	Myoblast qPCR p-value	Myotube qPCR average FC	Myotube qPCR p-value	DESeq2 baseMean	DESeq2 FC	DESeq2 p-value	DESeq2 padj
18s (Rn18s)	ENSMUSG00000119584	2.63528	Not analyzed	0.497841	Not analyzed	788.3	1.20015	0.360309	0.848822
Adam10	ENSMUSG00000054693	0.817575	0.2749	0.503485	0.010689	167.595	0.872787	0.352686	0.845154
Adam17	ENSMUSG00000052593	0.728881	0.3391	0.576833	0.136252	4.9445	0.706916	0.661729	NA
Aes (Tle5)	ENSMUSG00000054452	1.19242	0.6037	0.624736	0.003444	816.829	1.23946	0.029894	0.33507
Axin1	ENSMUSG00000024182	0.962105	0.9318	0.641962	0.028998	41.8314	1.45661	0.177801	0.697674
Cdkn1a	ENSMUSG00000023067	1.19692	0.3728	0.302271	6e-06	407.404	1.01903	0.876634	0.9796
Ccnd1	ENSMUSG00000070348	0.766764	0.369	1.0066	0.986035	43.9116	0.982232	0.944441	0.992479
Ccne1	ENSMUSG00000002068	0.85648	0.6694	1.65515	0.065532	55.1791	1.21894	0.420891	0.870115
Cd44	ENSMUSG00000005087	0.425688	0.0549	0.732355	0.106002	462.192	0.752175	0.0107478	0.195367
Cdc16	ENSMUSG00000038416	0.489024	0.0459	0.395696	0.000854	126.022	0.642075	0.00775223	0.162912
Cflar	ENSMUSG00000026031	1.03439	0.9435	0.582973	0.001193	70.1911	1.62871	0.0203083	0.273358
Chuk	ENSMUSG00000025199	0.857302	0.6808	0.72667	0.159571	120.844	0.991687	0.959908	0.994408
Ctnnb1	ENSMUSG00000006932	0.802193	0.5261	0.447843	0.002768	2.54719	0.415979	0.478587	NA
Dll4	ENSMUSG00000027314	undetermined	NA	undetermined	NA	0	NA	NA	NA
Dtx1	ENSMUSG00000029603	undetermined	NA	undetermined	NA	0	NA	NA	NA
Cdkn2a	ENSMUSG00000044303	undetermined	NA	undetermined	NA	0	NA	NA	NA
Il1b	ENSMUSG00000027398	undetermined	NA	undetermined	NA	0.207192	0.434522	0.809545	NA
Il6	ENSMUSG00000025746	0.628936	0.418	0.273168	0.000317	0	NA	NA	NA
Fos	ENSMUSG00000021250	1.16259	0.8102	0.359005	0.016909	0.918126	0.384382	0.682008	NA
Fosl1	ENSMUSG00000024912	120.857	Not analyzed	0.756038	0.53025	10.0123	1.39121	0.529771	0.912555
Fzd1	ENSMUSG00000044674	1.38672	0.3347	0.366873	5e-05	28.3674	1.59478	0.138729	0.643141
Fzd2	ENSMUSG00000050288	0.474303	0.1379	0.502806	0.003227	133.015	0.971181	0.85598	0.9796
Fzd3	ENSMUSG00000007989	0.109264	<0.0001	0.326476	0.017329	4.72539	0.193266	0.0793336	NA
Fzd4	ENSMUSG00000049791	0.220963	0.0012	0.4638	0.001018	2.47315	0.720284	0.782297	NA
Fzd5	ENSMUSG00000045005	0.430505	0.1674	0.339653	0.001902	6.42549	0.951956	0.941827	NA
Fzd6	ENSMUSG00000022297	0.700351	0.2113	0.438641	0.007414	40.521	1.45008	0.159906	0.680999
Fzd7	ENSMUSG00000041075	1.16494	0.4817	0.367665	0.002019	23.2979	1.16468	0.658704	0.940802
Gbp2	ENSMUSG00000028270	0.962086	0.9534	0.750876	0.396574	0	NA	NA	NA
Gli1	ENSMUSG00000025407	1.14273	0.8295	0.324596	0.001442	0	NA	NA	NA
Gsk3b	ENSMUSG00000022812	1.01835	0.9555	2.19218	0.53	71.3998	1.158	0.47653	0.892964
Hes1	ENSMUSG00000022528	0.406114	0.0022	0.652247	0.407279	59.0454	0.511645	0.00412334	0.10793
Hey1	ENSMUSG00000040289	0.18534	0.0024	0.0728622	1e-05	6.37268	0.138917	0.0222359	NA
Hoxb4	ENSMUSG00000038692	undetermined	NA	undetermined	NA	0	NA	NA	NA
Tnfa (Tnf)	ENSMUSG00000024401	0.170654	0.0053	0.194417	1.9e-05	0	NA	NA	NA
Ifng	ENSMUSG00000055170	undetermined	NA	0.352185	0.026534	0	NA	NA	NA
Il17b	ENSMUSG00000024578	undetermined	NA	undetermined	NA	0	NA	NA	NA
Il2ra	ENSMUSG00000026770	undetermined	NA	undetermined	NA	0	NA	NA	NA
Il6st	ENSMUSG00000021756	1.2773	0.2817	0.651993	0.124334	65.9281	1.12417	0.615785	0.934861
Jag1	ENSMUSG00000027276	0.366102	0.0012	0.316641	0.000205	13.6403	0.337136	0.028816	0.328603
Jag2	ENSMUSG00000002799	0.350521	0.0118	1.31713	0.75899	12.953	0.290144	0.015896	0.239758
Mcp1 (Ccl2)	ENSMUSG00000035385	1.61879	0.2963	4.03358	0.395235	402.697	0.993026	0.954128	0.993662
Lfng	ENSMUSG00000029570	1.27774	0.5941	0.974697	0.906766	21.8612	2.10209	0.0407624	0.394971
Lmo2	ENSMUSG00000032698	0.0663407	0.0001	0.263493	0.005495	0.414383	0.232927	0.668197	NA
Mycl	ENSMUSG00000028654	0.0840073	<0.0001	0.261722	8.2e-05	0.673822	0.144549	0.523161	NA
Myf5	ENSMUSG00000000435	0.549372	0.041	1.20577	0.690825	151.254	0.89065	0.45425	0.88327
Lrp5	ENSMUSG00000024913	0.364016	0.0018	0.379601	0.000266	21.3614	0.524497	0.081242	0.529195
Map2k7	ENSMUSG00000002948	1.8852	0.3388	2.53675	0.089907	28.9178	0.998379	0.995877	0.999448
Mfng	ENSMUSG00000018169	undetermined	NA	undetermined	NA	0	NA	NA	NA
Mmp7	ENSMUSG00000018623	undetermined	NA	undetermined	NA	0	NA	NA	NA
Map1b	ENSMUSG00000052727	0.781592	0.3399	0.436536	0.074227	226.725	0.934716	0.609482	0.93354
Ncor2	ENSMUSG00000029478	0.726809	0.1903	0.488103	0.004409	62.7866	0.911255	0.685156	0.947744
Neurl1a	ENSMUSG00000006435	0.84805	0.4589	0.238202	3.8e-05	10.2193	0.963372	0.942897	0.992479
Nfkb1	ENSMUSG00000028163	0.898054	0.69	0.517325	0.010539	70.1146	1.22695	0.332215	0.829028
Nfkb2	ENSMUSG00000025225	0.805888	0.4053	4.31831	0.41881	25.5346	0.727533	0.337625	0.833087
Notch1	ENSMUSG00000026923	0.156903	0.0004	0.238837	<0.000001	0	NA	NA	NA
Notch2	ENSMUSG00000027878	0.780126	0.5396	1.915	0.566713	77.9624	1.60577	0.0259468	0.307423
Notch3	ENSMUSG00000038146	0.397557	0.1209	0.334814	0.00131	2.14633	1.43277	0.780991	NA
Notch4	ENSMUSG00000015468	undetermined	NA	undetermined	NA	0.207192	0.434522	0.809545	NA
Nr4a2	ENSMUSG00000026826	0.700892	0.0733	0.99695	0.98186	23.1907	2.97168	0.0032918	0.0925252
Numb	ENSMUSG00000021224	1.47657	0.107	0.690487	0.245475	11.756	1.8001	0.247865	0.76394
Pax5	ENSMUSG00000014030	undetermined	NA	undetermined	NA	0	NA	NA	NA
Kat2b	ENSMUSG00000000708	0.902632	0.4693	0.308999	0.000394	31.0558	0.82196	0.541151	0.915011
Mef2c	ENSMUSG00000005583	0.472978	0.0916	0.141854	0.000502	4.1898	0.61815	0.576351	NA
Pofut1	ENSMUSG00000046020	1.04008	0.8862	0.622078	0.086501	41.3363	1.2568	0.398832	0.862748
Pparg	ENSMUSG00000000440	3.24143	0.1691	3.12637	0.162683	43.578	2.66601	0.00025648	0.0151519
Psen1	ENSMUSG00000019969	1.29674	0.485	0.791642	0.552129	57.034	1.19599	0.440819	0.877926
Psen2	ENSMUSG00000010609	1.00099	0.9958	0.522859	0.026377	5.71276	0.994099	0.993511	NA
Psenen	ENSMUSG00000036835	1.3287	0.4897	0.805953	0.529512	30.3905	1.19211	0.561529	0.921334
Ptcra	ENSMUSG00000036858	undetermined	NA	undetermined	NA	0	NA	NA	NA
Rfng	ENSMUSG00000025158	2.05248	0.4012	1.81698	0.628548	44.6483	1.23027	0.417168	0.869333
Runx1	ENSMUSG00000022952	1.16315	0.6194	0.946386	0.89697	130.126	1.04742	0.774422	0.96726
Sel1l	ENSMUSG00000020964	1.77355	0.1976	0.762498	0.326492	46.4403	0.995782	0.986752	0.998413
Shh	ENSMUSG00000002633	undetermined	NA	undetermined	NA	0	NA	NA	NA
Myog	ENSMUSG00000026459	undetermined	NA	0.40819	0.093437	0	NA	NA	NA
Myh2	ENSMUSG00000033196	undetermined	NA	undetermined	NA	0	NA	NA	NA
Smo	ENSMUSG00000001761	0.745264	0.2162	0.585275	0.043721	89.2266	1.57856	0.0207644	0.276436
Stat6	ENSMUSG00000002147	0.456295	0.2993	0.669898	0.434774	0	NA	NA	NA
Sufu	ENSMUSG00000025231	0.724136	0.009	0.333019	0.005355	16.8756	0.875299	0.740322	0.957706
Supt6	ENSMUSG00000002052	0.433006	0.05	0.473554	0.018814	44.6932	0.939981	0.814143	0.972626
Tead1	ENSMUSG00000055320	0.509422	0.0281	0.536314	0.085966	143.831	0.876128	0.407555	0.866818
Tle1	ENSMUSG00000008305	0.739893	0.2972	0.404709	0.018506	45.9727	1.47993	0.117783	0.608609
Wisp1 (Ccn4)	ENSMUSG00000005124	0.445927	0.0162	0.561677	0.17401	223.877	0.597213	0.000133758	0.00939503
Wnt11	ENSMUSG00000015957	0.333884	0.0211	0.0261002	3e-06	0.495292	1.25395	0.94768	NA
Zic2	ENSMUSG00000061524	0.0700261	<0.0001	0.111261	5.5e-05	0.207192	0.434522	0.809545	NA
Gapdh	ENSMUSG00000057666	1	Not analyzed	1	Not analyzed	30.6334	1.494	0.183862	0.706464
Megf10	ENSMUSG00000024593	1.12121	0.7765	0.952399	0.8847	115.041	1.43657	0.0381792	0.382106
Dll3	ENSMUSG00000003436	undetermined	NA	0.101203	5.9e-05	0.207192	0.434522	0.809545	NA
Actb	ENSMUSG00000029580	0.813483	Not analyzed	0.730183	Not analyzed	8942.26	1.07506	0.312619	0.81304
Dll1	ENSMUSG00000014773	1.38194	0.7371	1.24637	0.604484	1.12532	0.293525	0.556093	NA
Hnrnpl	ENSMUSG00000015165	0.555537	0.0494	0.285322	0.000202	362.248	0.580922	0.000121324	0.0088214
Pax3	ENSMUSG00000004872	0.916265	0.9134	0.229096	0.003054	0	NA	NA	NA
Pax7	ENSMUSG00000028736	undetermined	NA	undetermined	NA	0	NA	NA	NA
Poglut1	ENSMUSG00000034064	1.00461	0.9899	1.27803	0.333602	75.1686	1.26844	0.23714	0.756456
Emd	ENSMUSG00000001964	0.679158	0.3915	1.22873	0.693646	249.168	0.890197	0.37664	0.854807
Vegfa	ENSMUSG00000023951	1.09065	0.7743	1.00485	0.986184	201.882	1.66464	0.000334557	0.018481
Myod1	ENSMUSG00000009471	undetermined	NA	0.215914	0.003505	0.207192	0.434522	0.809545	NA

## Sheet: Table S4
Table S4: Results of Nanopore RNA sequencing. Total bases called were counted using Nanoplot on the sorted .bam files. Bases mapped and reads mapped and unmapped were counted using samtools stats. The number of mapped bases filtered by the CIGAR string is shown.
Sample​	Total bases called​	Bases mapped	% bases mapped	Reads mapped​	Reads unmapped​	% reads mapped​
Scrambled control 1​	2054561411	1,958,808,209​	95.3	2,386,701​	69,205​	97.2​
Scrambled control 2​	2569272270	2,460,350,822​	95.8	2,848,332​	50,792​	98.2​
Hnrnpl knockdown 1​	2042538949	1,945,159,661​	95.2	2,346,405​	51,403​	97.8​
Hnrnpl knockdown 2​	1828000888	1,747,059,251​	95.6	2,120,636​	34,154​	98.4​

## Sheet: Table S5
Table S5: Number of significant genes found by DESeq2 using different analysis parameters.
Significance test used	FitType used	Number of significant genes after filtering	Upregulated	Downregulated
Wald	Parametric	115	44	71
Wald	Local	228	80	148
LRT	Parametric	112	42	70
LRT	Local	222	75	147

## Sheet: Table S6
Table S6: Significant DESeq2 results of Wald test, parametric fit.
Ensembl ID	baseMean	log2FoldChange	lfcSE	stat	pvalue	padj	Gene ID
ENSMUSG00000040950.14	20.8582	7.93694	1.5547	5.10513	3.31e-07	0.000130418	Mgl2
ENSMUSG00000084762.3	12.0531	3.6525	1.05956	3.4472	0.000566431	0.0443086	Platr3
ENSMUSG00000029838.12	20.8361	3.16521	0.771542	4.10244	4.09e-05	0.00608119	Ptn
ENSMUSG00000027208.15	107.49	2.87998	0.348921	8.25396	1.53e-16	3.48e-13	Fgf7
ENSMUSG00000102418.2	45.9661	2.63174	0.480485	5.47726	4.32e-08	2.06e-05	Sh2d1b1
ENSMUSG00000045954.8	46.4127	2.47255	0.486877	5.07839	3.81e-07	0.000143913	Cavin2
ENSMUSG00000022790.15	21.7943	2.44503	0.680648	3.5922	0.000327895	0.0309929	Igsf11
ENSMUSG00000029371.8	77.3631	1.73362	0.39961	4.33827	1.44e-05	0.00271476	Cxcl5
ENSMUSG00000042793.14	82.0603	1.6574	0.364195	4.55085	5.34e-06	0.00134671	Lgr6
ENSMUSG00000012889.9	52.7448	1.62158	0.430598	3.76589	0.00016596	0.018824	Podnl1
ENSMUSG00000028883.20	59.575	1.59618	0.390794	4.08444	4.42e-05	0.0063637	Sema3a
ENSMUSG00000038776.14	189.226	1.5145	0.272466	5.55848	2.72e-08	1.37e-05	Ephx1
ENSMUSG00000001768.17	54.485	1.40291	0.403147	3.4799	0.000501599	0.0413774	Rin2
ENSMUSG00000020644.10	279.9	1.3688	0.218381	6.26795	3.66e-10	3.02e-07	Id2
ENSMUSG00000005413.9	150.053	1.26287	0.272503	4.63433	3.58e-06	0.000984644	Hmox1
ENSMUSG00000003849.9	180.232	1.25356	0.300227	4.17539	2.97e-05	0.00473553	Nqo1
ENSMUSG00000038816.15	76.407	1.2146	0.347657	3.49368	0.000476407	0.040027	Ctnnal1
ENSMUSG00000014599.11	470.713	1.1928	0.196488	6.07063	1.27e-09	9.63e-07	Csf1
ENSMUSG00000120319.1	90.8048	1.18376	0.326505	3.62554	0.000288354	0.029268	Gm35113
ENSMUSG00000063011.8	184.243	1.14019	0.262736	4.33969	1.43e-05	0.00271476	Msln
ENSMUSG00000030218.3	270.584	1.13335	0.26351	4.30099	1.7e-05	0.0031488	Mgp
ENSMUSG00000050777.8	156.174	1.02865	0.260916	3.94245	8.07e-05	0.0104551	Tmem37
ENSMUSG00000064370.1	14095	1.02254	0.1514	6.75389	1.44e-11	1.63e-08	mt-Cytb
ENSMUSG00000032076.21	135.509	1.00634	0.280816	3.58363	0.000338846	0.0316978	Cadm1
ENSMUSG00000023904.11	341.184	0.999581	0.226753	4.40825	1.04e-05	0.00219909	Hcfc1r1
ENSMUSG00000022377.17	182.323	0.984638	0.251094	3.92139	8.8e-05	0.0112516	Asap1
ENSMUSG00000081534.4	235.026	0.941331	0.222155	4.23728	2.26e-05	0.00373267	Slc48a1
ENSMUSG00000042745.10	277.661	0.932036	0.21862	4.26326	2.01e-05	0.00358448	Id1
ENSMUSG00000002997.16	142.559	0.931882	0.266189	3.50082	0.000463825	0.0397052	Prkar2b
ENSMUSG00000048376.7	355.32	0.846257	0.212398	3.9843	6.77e-05	0.00903113	F2r
ENSMUSG00000064363.1	4429.44	0.841631	0.181304	4.6421	3.45e-06	0.000977946	mt-Nd4
ENSMUSG00000040249.16	209.442	0.832921	0.240452	3.46398	0.00053224	0.0423644	Lrp1
ENSMUSG00000024087.5	218.754	0.832579	0.240137	3.46711	0.000526095	0.0423644	Cyp1b1
ENSMUSG00000039476.14	242.811	0.831263	0.219655	3.7844	0.000154079	0.0176976	Prrx2
ENSMUSG00000022744.13	312.729	0.74197	0.209814	3.53633	0.000405729	0.0357436	Cldnd1
ENSMUSG00000020250.12	330.438	0.733118	0.201833	3.6323	0.00028091	0.029268	Txnrd1
ENSMUSG00000064345.1	3014.47	0.73266	0.180717	4.05419	5.03e-05	0.00702305	mt-Nd2
ENSMUSG00000007872.4	280.968	0.726534	0.210712	3.448	0.000564757	0.0443086	Id3
ENSMUSG00000024194.17	393.732	0.71081	0.200481	3.54552	0.000391845	0.0351181	Cuta
ENSMUSG00000026701.16	722.905	0.710145	0.169585	4.18755	2.82e-05	0.00456916	Prdx6
ENSMUSG00000001025.9	12864.3	0.654697	0.143475	4.56313	5.04e-06	0.00134499	S100a6
ENSMUSG00000029718.15	497.179	0.635871	0.186553	3.40852	0.000653166	0.0498053	Pcolce
ENSMUSG00000027907.5	962.923	0.635257	0.170613	3.72337	0.00019658	0.0214912	S100a11
ENSMUSG00000064341.1	12462.3	0.588978	0.131781	4.46938	7.84e-06	0.0018252	mt-Nd1
ENSMUSG00000056201.9	4200.79	-0.533773	0.150632	-3.54356	0.00039476	0.0351181	Cfl1
ENSMUSG00000007892.9	4636.79	-0.543414	0.144436	-3.76231	0.000168353	0.0188597	Rplp1
ENSMUSG00000025428.16	1340.58	-0.594817	0.149745	-3.9722	7.12e-05	0.00936495	Atp5f1a
ENSMUSG00000021771.15	706.865	-0.602063	0.166547	-3.61498	0.00030037	0.0296257	Vdac2
ENSMUSG00000050299.9	3119.63	-0.607904	0.166611	-3.64864	0.000263631	0.0278161	Gm9843
ENSMUSG00000032399.9	3450.91	-0.634971	0.146183	-4.34368	1.4e-05	0.00271476	Rpl4
ENSMUSG00000025651.15	421.981	-0.647366	0.189808	-3.41063	0.000648127	0.0498053	Uqcrc1
ENSMUSG00000024909.16	560.842	-0.666154	0.175172	-3.80287	0.000143032	0.0170772	Efemp2
ENSMUSG00000045763.9	616.135	-0.713326	0.171613	-4.1566	3.23e-05	0.00496785	Basp1
ENSMUSG00000019970.16	1017.76	-0.722666	0.178479	-4.04904	5.14e-05	0.00707071	Sgk1
ENSMUSG00000024953.18	508.838	-0.722935	0.179299	-4.032	5.53e-05	0.00748987	Prdx5
ENSMUSG00000072235.7	1207.66	-0.735777	0.155611	-4.72832	2.26e-06	0.000708368	Tuba1a
ENSMUSG00000000753.16	684.409	-0.743475	0.167725	-4.43269	9.31e-06	0.00201061	Serpinf1
ENSMUSG00000024803.10	907.647	-0.749826	0.158961	-4.71704	2.39e-06	0.00071822	Ankrd1
ENSMUSG00000084235.3	488.942	-0.753559	0.184312	-4.0885	4.34e-05	0.00635443	Gm15421
ENSMUSG00000028381.9	318.299	-0.777935	0.207657	-3.74624	0.000179504	0.0198636	Ugcg
ENSMUSG00000040204.7	420.562	-0.785527	0.189238	-4.151	3.31e-05	0.00500616	Pclaf
ENSMUSG00000025171.3	200.446	-0.855393	0.236234	-3.62095	0.000293518	0.029268	Ubtd1
ENSMUSG00000041324.15	255.639	-0.857488	0.243168	-3.52632	0.000421382	0.0367655	Inhba
ENSMUSG00000054364.6	292.522	-0.883466	0.207616	-4.25528	2.09e-05	0.00362989	Rhob
ENSMUSG00000094483.3	258.643	-0.911975	0.218836	-4.16739	3.08e-05	0.00482026	Purb
ENSMUSG00000001473.8	732.392	-0.922639	0.195809	-4.71194	2.45e-06	0.00071822	Tubb6
ENSMUSG00000026421.15	355.919	-0.941102	0.21674	-4.34208	1.41e-05	0.00271476	Csrp1
ENSMUSG00000063787.5	294.071	-0.950916	0.250812	-3.79134	0.000149834	0.0176083	Chchd1
ENSMUSG00000028480.15	162.004	-0.971865	0.254316	-3.82148	0.000132651	0.016049	Glipr2
ENSMUSG00000037411.11	550.217	-0.976439	0.201889	-4.83652	1.32e-06	0.000461138	Serpine1
ENSMUSG00000059363.11	196.48	-1.00975	0.23793	-4.24392	2.2e-05	0.00369093	Fxn
ENSMUSG00000074457.11	150.793	-1.01194	0.289975	-3.48974	0.000483488	0.0402492	S100a16
ENSMUSG00000026837.17	125.639	-1.02258	0.292641	-3.49431	0.000475285	0.040027	Col5a1
ENSMUSG00000022139.18	215.223	-1.0378	0.235702	-4.40304	1.07e-05	0.0022014	Mbnl2
ENSMUSG00000018648.16	131.114	-1.08111	0.280781	-3.85037	0.000117938	0.0146599	Dusp14
ENSMUSG00000037071.4	279.986	-1.09276	0.222882	-4.90288	9.44e-07	0.000342778	Scd1
ENSMUSG00000024501.21	187.465	-1.09945	0.245799	-4.47298	7.71e-06	0.0018252	Dpysl3
ENSMUSG00000027030.16	96.1685	-1.12929	0.313695	-3.59995	0.000318279	0.0304007	Stk39
ENSMUSG00000027204.14	88.7962	-1.14473	0.330024	-3.46862	0.00052314	0.0423644	Fbn1
ENSMUSG00000069662.6	161.366	-1.1718	0.262947	-4.45642	8.33e-06	0.00184533	Marcks
ENSMUSG00000027499.13	83.2053	-1.23448	0.350795	-3.5191	0.000433007	0.0374201	Pkia
ENSMUSG00000046324.13	77.5744	-1.33027	0.351103	-3.78883	0.000151361	0.0176083	Ermp1
ENSMUSG00000057346.13	76.8956	-1.35571	0.379908	-3.56852	0.000358997	0.0329045	Apol9a
ENSMUSG00000069919.8	381.031	-1.35769	0.236213	-5.74771	9.05e-09	5.47e-06	Hba-a1
ENSMUSG00000035783.10	7383.83	-1.36239	0.175784	-7.75039	9.16e-15	1.66e-11	Acta2
ENSMUSG00000029661.17	245.465	-1.38188	0.257444	-5.3677	7.97e-08	3.62e-05	Col1a2
ENSMUSG00000068327.6	50.1398	-1.51551	0.425628	-3.56064	0.000369949	0.0335692	Tlx2
ENSMUSG00000027107.4	202.686	-1.54054	0.258814	-5.95228	2.64e-09	1.85e-06	Chrna1
ENSMUSG00000031519.5	641.35	-1.57768	0.186353	-8.46609	2.54e-17	7.68e-14	Asb5
ENSMUSG00000045136.7	72.6396	-1.6603	0.36454	-4.5545	5.25e-06	0.00134671	Tubb2b
ENSMUSG00000039323.19	145.456	-1.67779	0.287373	-5.83836	5.27e-09	3.42e-06	Igfbp2
ENSMUSG00000032366.16	138.733	-1.70663	0.304393	-5.60667	2.06e-08	1.1e-05	Tpm1
ENSMUSG00000004098.8	35.7293	-1.85301	0.511737	-3.62102	0.000293438	0.029268	Col5a3
ENSMUSG00000020388.13	81.5273	-1.8659	0.359679	-5.18769	2.13e-07	8.78e-05	Pdlim4
ENSMUSG00000007888.16	85.2404	-1.95562	0.345536	-5.65967	1.52e-08	8.6e-06	Crlf1
ENSMUSG00000067818.7	46.9204	-2.04364	0.47717	-4.28283	1.85e-05	0.00334888	Myl9
ENSMUSG00000039982.9	32.9814	-2.06532	0.54018	-3.82339	0.000131631	0.016049	Dtx4
ENSMUSG00000066607.6	52.031	-2.11362	0.441431	-4.7881	1.68e-06	0.000565851	Insyn1
ENSMUSG00000028364.16	263.849	-2.21067	0.247243	-8.94129	3.85e-19	1.75e-15	Tnc
ENSMUSG00000032184.6	40.8974	-2.22653	0.496716	-4.48249	7.38e-06	0.0018093	Lysmd2
ENSMUSG00000032262.14	24.3983	-2.27762	0.636864	-3.5763	0.000348491	0.0322674	Elovl4
ENSMUSG00000031962.7	70.9507	-2.57229	0.401618	-6.40482	1.51e-10	1.37e-07	Cdh15
ENSMUSG00000018339.13	30.7107	-2.64524	0.593594	-4.45632	8.34e-06	0.00184533	Gpx3
ENSMUSG00000032135.16	17.4761	-2.6988	0.786418	-3.43177	0.000599666	0.0465074	Mcam
ENSMUSG00000062380.5	79.8592	-2.79209	0.390823	-7.14413	9.06e-13	1.37e-09	Tubb3
ENSMUSG00000023092.17	209.013	-2.84242	0.268708	-10.5781	3.76e-26	3.42e-22	Fhl1
ENSMUSG00000063632.7	21.1989	-3.00155	0.737938	-4.06748	4.75e-05	0.00673807	Sox11
ENSMUSG00000022382.16	32.6389	-3.01319	0.636703	-4.73248	2.22e-06	0.000708368	Wnt7b
ENSMUSG00000006800.15	15.8538	-3.16487	0.862251	-3.67048	0.0002421	0.0258449	Sulf2
ENSMUSG00000040612.14	20.4611	-3.34754	0.787315	-4.25184	2.12e-05	0.00362989	Ildr2
ENSMUSG00000035934.17	15.1344	-3.35187	0.923735	-3.6286	0.00028496	0.029268	Pknox2
ENSMUSG00000017969.14	28.5652	-4.36077	0.815907	-5.34469	9.06e-08	3.91e-05	Ptgis
ENSMUSG00000031790.9	12.6089	-4.51762	1.25189	-3.60864	0.000307806	0.0297131	Mmp15
ENSMUSG00000004371.16	50.2262	-5.94369	0.920446	-6.45741	1.07e-10	1.07e-07	Il11
ENSMUSG00000027500.11	111.636	-10.1567	1.47348	-6.89299	5.46e-12	7.08e-09	Stmn2

## Sheet: Table S7
Table S7: Significant DESeq2 results of Wald test, local fit.
Ensembl ID	baseMean	log2FoldChange	lfcSE	stat	pvalue	padj	Gene ID
ENSMUSG00000040950.14	20.8582	7.93835	1.51661	5.23428	1.66e-07	4.03e-05	Mgl2
ENSMUSG00000084762.3	12.0531	3.63807	0.960927	3.786	0.000153089	0.0102517	Platr3
ENSMUSG00000029838.12	20.8361	3.1715	0.693374	4.57401	4.78e-06	0.000640707	Ptn
ENSMUSG00000027208.15	107.49	2.88459	0.308386	9.3538	8.46e-21	1.8e-17	Fgf7
ENSMUSG00000102418.2	45.9661	2.62787	0.422286	6.22297	4.88e-10	2.44e-07	Sh2d1b1
ENSMUSG00000045954.8	46.4127	2.48012	0.424036	5.84884	4.95e-09	2.01e-06	Cavin2
ENSMUSG00000022790.15	21.7943	2.43697	0.59558	4.09176	4.28e-05	0.00409206	Igsf11
ENSMUSG00000019866.16	21.9509	1.7611	0.548778	3.20913	0.00133136	0.0492431	Crybg1
ENSMUSG00000042793.14	82.0603	1.6621	0.315006	5.27641	1.32e-07	3.5e-05	Lgr6
ENSMUSG00000012889.9	52.7448	1.61989	0.3729	4.34403	1.4e-05	0.00163024	Podnl1
ENSMUSG00000028883.20	59.575	1.59691	0.33704	4.73803	2.16e-06	0.000327838	Sema3a
ENSMUSG00000038776.14	189.226	1.51504	0.238323	6.35708	2.06e-10	1.09e-07	Ephx1
ENSMUSG00000000440.13	43.578	1.41468	0.38698	3.6557	0.00025648	0.0151519	Pparg
ENSMUSG00000001768.17	54.485	1.40197	0.346531	4.04572	5.22e-05	0.00450932	Rin2
ENSMUSG00000020644.10	279.9	1.36826	0.187277	7.30607	2.75e-13	3.34e-10	Id2
ENSMUSG00000004952.14	54.2709	1.27011	0.355973	3.56799	0.00035973	0.0192467	Rasa4
ENSMUSG00000005413.9	150.053	1.26326	0.23516	5.3719	7.79e-08	2.21e-05	Hmox1
ENSMUSG00000071552.6	65.1158	1.25899	0.318261	3.95586	7.63e-05	0.00600693	Tigit
ENSMUSG00000025875.15	48.5714	1.24743	0.363259	3.43399	0.000594759	0.0292463	Tspan17
ENSMUSG00000034361.11	50.6604	1.21936	0.357184	3.41381	0.000640619	0.0305744	Cpne2
ENSMUSG00000038816.15	76.407	1.21644	0.298715	4.07224	4.66e-05	0.00425934	Ctnnal1
ENSMUSG00000037010.8	73.0257	1.21412	0.318263	3.81481	0.000136287	0.00942595	Apln
ENSMUSG00000014599.11	470.713	1.19387	0.168049	7.10432	1.21e-12	1.14e-09	Csf1
ENSMUSG00000120319.1	90.8048	1.18585	0.280739	4.22402	2.4e-05	0.00252038	Gm35113
ENSMUSG00000029536.9	53.4823	1.16652	0.345475	3.37657	0.000733962	0.0335689	Gatc
ENSMUSG00000063011.8	184.243	1.14202	0.227574	5.01826	5.21e-07	0.000102924	Msln
ENSMUSG00000079426.14	61.3806	1.11369	0.331185	3.36274	0.000771718	0.0347355	Arpc4
ENSMUSG00000061838.8	59.362	1.06424	0.331135	3.21392	0.00130936	0.0486409	Suclg2
ENSMUSG00000024308.16	64.1517	1.03828	0.324697	3.19769	0.00138533	0.0499363	Tapbp
ENSMUSG00000050777.8	156.174	1.02866	0.224046	4.59126	4.41e-06	0.000604503	Tmem37
ENSMUSG00000064370.1	14095	1.02264	0.120997	8.4518	2.87e-17	4.88e-14	mt-Cytb
ENSMUSG00000030352.16	66.6585	1.01735	0.313396	3.24621	0.00116952	0.0456013	Tspan9
ENSMUSG00000032076.21	135.509	1.00492	0.241353	4.16369	3.13e-05	0.00317132	Cadm1
ENSMUSG00000023904.11	341.184	0.999218	0.196799	5.07735	3.83e-07	7.94e-05	Hcfc1r1
ENSMUSG00000012296.17	81.8734	0.988842	0.292662	3.37879	0.000728067	0.0335689	Tjap1
ENSMUSG00000022377.17	182.323	0.986218	0.215686	4.57247	4.82e-06	0.000640707	Asap1
ENSMUSG00000023088.18	83.0192	0.964723	0.301335	3.20149	0.00136717	0.0499165	Abcc1
ENSMUSG00000081534.4	235.026	0.94113	0.189226	4.97359	6.57e-07	0.000118963	Slc48a1
ENSMUSG00000042745.10	277.661	0.932556	0.186813	4.99193	5.98e-07	0.000110552	Id1
ENSMUSG00000002997.16	142.559	0.932171	0.228218	4.08456	4.42e-05	0.00412821	Prkar2b
ENSMUSG00000022505.10	114.83	0.925109	0.249989	3.7006	0.000215092	0.0133561	Emp2
ENSMUSG00000052085.8	92.814	0.918106	0.280974	3.26758	0.00108471	0.0427205	Dock8
ENSMUSG00000037104.10	125.941	0.899608	0.238822	3.76685	0.000165318	0.0105741	Socs5
ENSMUSG00000015653.14	166.269	0.867675	0.228564	3.7962	0.00014693	0.00999949	Steap2
ENSMUSG00000097789.3	117.932	0.852303	0.255235	3.33929	0.000839933	0.0368315	Ctxnd1
ENSMUSG00000048376.7	355.32	0.846701	0.18264	4.6359	3.55e-06	0.000495612	F2r
ENSMUSG00000061353.12	110.467	0.843724	0.253952	3.32238	0.00089253	0.037661	Cxcl12
ENSMUSG00000032487.9	186.453	0.840767	0.238846	3.52012	0.000431349	0.0222393	Ptgs2
ENSMUSG00000029338.14	122.3	0.839304	0.255711	3.28224	0.00102984	0.0415207	Antxr2
ENSMUSG00000032802.9	172.881	0.837332	0.234061	3.5774	0.000347026	0.018924	Srxn1
ENSMUSG00000040249.16	209.442	0.833766	0.206464	4.0383	5.38e-05	0.00458011	Lrp1
ENSMUSG00000039476.14	242.811	0.831166	0.186913	4.4468	8.72e-06	0.00107456	Prrx2
ENSMUSG00000024087.5	218.754	0.830769	0.205929	4.03425	5.48e-05	0.004608	Cyp1b1
ENSMUSG00000026174.10	149.694	0.818324	0.228983	3.57373	0.000351937	0.0189522	Cnot9
ENSMUSG00000067365.12	150.897	0.799164	0.22136	3.61025	0.000305904	0.0173127	Tmem128
ENSMUSG00000068196.6	131.517	0.778699	0.234027	3.32739	0.000876625	0.0374746	Col8a1
ENSMUSG00000022744.13	312.729	0.743085	0.178836	4.15513	3.25e-05	0.00320299	Cldnd1
ENSMUSG00000046733.8	156.436	0.735705	0.220682	3.33378	0.000856734	0.0372324	Gprc5a
ENSMUSG00000023951.19	201.882	0.735209	0.204967	3.58696	0.000334557	0.018481	Vegfa
ENSMUSG00000020250.12	330.438	0.732657	0.171245	4.27842	1.88e-05	0.00205289	Txnrd1
ENSMUSG00000007872.4	280.968	0.727187	0.17898	4.06294	4.85e-05	0.00433924	Id3
ENSMUSG00000060636.15	183.179	0.722261	0.210853	3.42542	0.000613853	0.0300118	Rpl35a
ENSMUSG00000024194.17	393.732	0.711	0.171185	4.1534	3.28e-05	0.00320299	Cuta
ENSMUSG00000026701.16	722.905	0.710347	0.143847	4.93823	7.88e-07	0.00013687	Prdx6
ENSMUSG00000038965.18	215.86	0.689192	0.19392	3.55401	0.000379406	0.0199235	Ube2l3
ENSMUSG00000004285.13	227.853	0.681737	0.19922	3.42203	0.000621554	0.0300429	Atp6v1f
ENSMUSG00000035199.7	197.746	0.678891	0.209646	3.23827	0.00120257	0.0460823	Arl6ip5
ENSMUSG00000074934.4	507.922	0.676323	0.172346	3.92422	8.7e-05	0.00662029	Grem1
ENSMUSG00000029455.15	294.347	0.672133	0.185498	3.6234	0.000290753	0.0167124	Aldh2
ENSMUSG00000022774.14	175.834	0.667903	0.208705	3.20023	0.00137317	0.0499214	Ncbp2
ENSMUSG00000001025.9	12864.3	0.65471	0.112358	5.827	5.64e-09	2.18e-06	S100a6
ENSMUSG00000052151.13	359.12	0.648802	0.1705	3.80529	0.000141638	0.00971706	Plpp2
ENSMUSG00000029718.15	497.179	0.636597	0.158603	4.01377	5.98e-05	0.00484147	Pcolce
ENSMUSG00000027907.5	962.923	0.634669	0.147047	4.31611	1.59e-05	0.00180125	S100a11
ENSMUSG00000092274.5	344.224	0.601131	0.186768	3.2186	0.00128816	0.0484885	Neat1
ENSMUSG00000064341.1	12462.3	0.588995	0.0981652	6.00003	1.97e-09	8.83e-07	mt-Nd1
ENSMUSG00000017774.20	354.483	0.588373	0.168273	3.49654	0.00047133	0.0238667	Myo1c
ENSMUSG00000040152.9	1137.81	0.549343	0.165978	3.30973	0.00093385	0.0387525	Thbs1
ENSMUSG00000025068.9	588.174	0.547586	0.158487	3.45507	0.000550141	0.0273687	Gsto1
ENSMUSG00000029484.13	836.467	0.535979	0.141743	3.78135	0.000155979	0.0102861	Anxa3
ENSMUSG00000032330.8	1065.18	-0.502725	0.140526	-3.57744	0.000346971	0.018924	Cox7a2
ENSMUSG00000024902.6	424.309	-0.507527	0.158515	-3.20175	0.00136594	0.0499165	Mrpl11
ENSMUSG00000076437.12	538.698	-0.507655	0.152718	-3.32414	0.000886925	0.037661	Selenoh
ENSMUSG00000062937.8	944.894	-0.516519	0.132513	-3.89788	9.7e-05	0.00717819	Mtap
ENSMUSG00000005873.7	510.737	-0.527046	0.149541	-3.52443	0.000424396	0.0220142	Reep5
ENSMUSG00000056201.9	4200.79	-0.533579	0.124569	-4.28338	1.84e-05	0.00203363	Cfl1
ENSMUSG00000000171.6	407.493	-0.534217	0.159033	-3.35917	0.000781775	0.034872	Sdhd
ENSMUSG00000007892.9	4636.79	-0.543548	0.117219	-4.63703	3.53e-06	0.000495612	Rplp1
ENSMUSG00000014294.5	626.177	-0.548705	0.152152	-3.6063	0.000310595	0.0173831	Ndufa2
ENSMUSG00000010406.13	602.998	-0.548791	0.164921	-3.32759	0.000875995	0.0374746	Mrpl52
ENSMUSG00000021737.5	468.362	-0.558768	0.159736	-3.49807	0.000468638	0.0238667	Psmd6
ENSMUSG00000024758.16	409.236	-0.564883	0.162442	-3.47744	0.000506224	0.0254819	Rtn3
ENSMUSG00000026208.10	360.287	-0.568097	0.175061	-3.24514	0.00117394	0.0456013	Des
ENSMUSG00000055044.13	294.534	-0.570133	0.176043	-3.23859	0.00120121	0.0460823	Pdlim1
ENSMUSG00000037815.8	320.533	-0.577414	0.172061	-3.35587	0.000791149	0.034872	Ctnna1
ENSMUSG00000015354.9	362.016	-0.585692	0.176316	-3.32184	0.000894267	0.037661	Pcolce2
ENSMUSG00000021832.9	540.218	-0.585972	0.158823	-3.68947	0.000224718	0.0137531	Psmc6
ENSMUSG00000055723.7	356.98	-0.586312	0.171805	-3.41266	0.000643332	0.0305744	Rras2
ENSMUSG00000025428.16	1340.58	-0.594778	0.126248	-4.71118	2.46e-06	0.000367581	Atp5f1a
ENSMUSG00000042682.11	262.89	-0.597264	0.182752	-3.26817	0.00108244	0.0427205	Selenok
ENSMUSG00000021771.15	706.865	-0.602216	0.140493	-4.28644	1.82e-05	0.00203227	Vdac2
ENSMUSG00000004891.17	249.237	-0.60686	0.188244	-3.2238	0.00126503	0.0480073	Nes
ENSMUSG00000050299.9	3119.63	-0.608019	0.142862	-4.256	2.08e-05	0.0022411	Gm9843
ENSMUSG00000024360.9	489.983	-0.60816	0.153701	-3.95678	7.6e-05	0.00600693	Etf1
ENSMUSG00000032279.12	400.909	-0.623339	0.164445	-3.79057	0.000150302	0.0101477	Idh3a
ENSMUSG00000047676.7	625.165	-0.630875	0.161132	-3.91528	9.03e-05	0.00679808	Rpsa-ps10
ENSMUSG00000032399.9	3450.91	-0.635143	0.12036	-5.27705	1.31e-07	3.5e-05	Rpl4
ENSMUSG00000081049.2	460.902	-0.637079	0.191163	-3.33264	0.000860263	0.0372324	Rps24-ps3
ENSMUSG00000062014.14	221.479	-0.646472	0.195525	-3.30634	0.000945238	0.0388471	Gmfb
ENSMUSG00000025651.15	421.981	-0.646711	0.160669	-4.02511	5.69e-05	0.00465839	Uqcrc1
ENSMUSG00000082016.4	305.512	-0.651784	0.174944	-3.72567	0.000194798	0.0121849	Pgam1-ps2
ENSMUSG00000024909.16	560.842	-0.66624	0.147731	-4.50982	6.49e-06	0.000836288	Efemp2
ENSMUSG00000025794.10	436.181	-0.691003	0.193359	-3.57368	0.000351998	0.0189522	Rpl14
ENSMUSG00000024725.14	273.625	-0.69941	0.185573	-3.76892	0.000163953	0.0105663	Ostf1
ENSMUSG00000110545.2	242.586	-0.703822	0.206342	-3.41094	0.000647387	0.0305962	Gm7730
ENSMUSG00000045763.9	616.135	-0.713111	0.144772	-4.92575	8.4e-07	0.00014018	Basp1
ENSMUSG00000004951.11	188.568	-0.713494	0.207738	-3.43459	0.000593446	0.0292463	Hspb1
ENSMUSG00000052837.8	272.121	-0.713851	0.195599	-3.64957	0.00026268	0.0153056	Junb
ENSMUSG00000024790.9	269.045	-0.718876	0.183209	-3.92381	8.72e-05	0.00662029	Sac3d1
ENSMUSG00000024953.18	508.838	-0.722876	0.151298	-4.77782	1.77e-06	0.000274093	Prdx5
ENSMUSG00000019970.16	1017.76	-0.722895	0.155543	-4.64756	3.36e-06	0.000484302	Sgk1
ENSMUSG00000072235.7	1207.66	-0.735487	0.132285	-5.55985	2.7e-08	8.51e-06	Tuba1a
ENSMUSG00000000753.16	684.409	-0.743255	0.141495	-5.25288	1.5e-07	3.76e-05	Serpinf1
ENSMUSG00000005124.11	223.877	-0.743682	0.19471	-3.81943	0.000133758	0.00939503	Ccn4
ENSMUSG00000007039.13	133.577	-0.74727	0.233307	-3.20295	0.00136027	0.0499165	Ddah2
ENSMUSG00000004936.9	158.104	-0.748278	0.218555	-3.42376	0.000617621	0.0300234	Map2k1
ENSMUSG00000024803.10	907.647	-0.749963	0.134262	-5.58582	2.33e-08	7.91e-06	Ankrd1
ENSMUSG00000084235.3	488.942	-0.753173	0.15627	-4.81969	1.44e-06	0.000226514	Gm15421
ENSMUSG00000025190.14	218.744	-0.756366	0.198124	-3.81764	0.000134735	0.00939503	Got1
ENSMUSG00000028381.9	318.299	-0.778472	0.17702	-4.39765	1.09e-05	0.00132991	Ugcg
ENSMUSG00000015165.17	362.248	-0.783584	0.203876	-3.84344	0.000121324	0.0088214	Hnrnpl
ENSMUSG00000040204.7	420.562	-0.785728	0.160113	-4.90734	9.23e-07	0.000151035	Pclaf
ENSMUSG00000000555.9	189.146	-0.789873	0.205979	-3.83473	0.000125702	0.00906225	Itga5
ENSMUSG00000022204.10	130.876	-0.792952	0.239382	-3.3125	0.000924672	0.0385597	Ngdn
ENSMUSG00000037712.18	147.845	-0.812448	0.22819	-3.56039	0.0003703	0.0195817	Fermt2
ENSMUSG00000017485.12	140.919	-0.819656	0.230228	-3.56018	0.000370595	0.0195817	Top2b
ENSMUSG00000024937.16	120.667	-0.833976	0.253688	-3.28741	0.00101114	0.040961	Ehbp1l1
ENSMUSG00000038244.15	127.089	-0.836376	0.238812	-3.50224	0.000461361	0.0236433	Mical2
ENSMUSG00000041324.15	255.639	-0.855788	0.211153	-4.05292	5.06e-05	0.00448235	Inhba
ENSMUSG00000025171.3	200.446	-0.856041	0.201934	-4.23921	2.24e-05	0.00238528	Ubtd1
ENSMUSG00000028517.9	106.609	-0.857279	0.264306	-3.24351	0.00118067	0.0456545	Plpp3
ENSMUSG00000028134.12	105.699	-0.880635	0.257479	-3.42022	0.000625695	0.0300722	Ptbp2
ENSMUSG00000054364.6	292.522	-0.883502	0.176377	-5.00917	5.47e-07	0.000103342	Rhob
ENSMUSG00000024486.7	107.677	-0.896857	0.265736	-3.37499	0.000738179	0.0335812	Hbegf
ENSMUSG00000094483.3	258.643	-0.912752	0.186568	-4.89234	9.96e-07	0.000159938	Purb
ENSMUSG00000024528.9	98.6873	-0.920109	0.272434	-3.37736	0.000731852	0.0335689	Srfbp1
ENSMUSG00000027199.15	96.5752	-0.921567	0.2706	-3.40564	0.000660087	0.0310199	Gatm
ENSMUSG00000001473.8	732.392	-0.923151	0.1709	-5.40172	6.6e-08	1.94e-05	Tubb6
ENSMUSG00000028218.20	128.8	-0.939061	0.24982	-3.75895	0.00017063	0.0107522	Cibar1
ENSMUSG00000026421.15	355.919	-0.940006	0.187466	-5.01427	5.32e-07	0.000102924	Csrp1
ENSMUSG00000039126.11	142.355	-0.946234	0.255963	-3.69676	0.000218368	0.0134613	Prune2
ENSMUSG00000024776.19	133.159	-0.951361	0.240805	-3.95075	7.79e-05	0.00608036	Stambpl1
ENSMUSG00000028480.15	162.004	-0.971605	0.218111	-4.45463	8.4e-06	0.00105133	Glipr2
ENSMUSG00000037411.11	550.217	-0.976387	0.175502	-5.56339	2.65e-08	8.51e-06	Serpine1
ENSMUSG00000067719.6	137.156	-0.983691	0.273973	-3.59046	0.00033009	0.0183534	Gm10221
ENSMUSG00000059363.11	196.48	-1.00931	0.20366	-4.95588	7.2e-07	0.000127611	Fxn
ENSMUSG00000074457.11	150.793	-1.00933	0.250648	-4.02689	5.65e-05	0.00465839	S100a16
ENSMUSG00000026837.17	125.639	-1.02386	0.25316	-4.04431	5.25e-05	0.00450932	Col5a1
ENSMUSG00000025103.9	79.2516	-1.03653	0.299866	-3.45664	0.000546962	0.0273687	Btbd1
ENSMUSG00000022055.8	77.022	-1.03773	0.316712	-3.27659	0.00105068	0.0421431	Nefl
ENSMUSG00000022139.18	215.223	-1.03888	0.202252	-5.13659	2.8e-07	6.08e-05	Mbnl2
ENSMUSG00000018648.16	131.114	-1.08029	0.242092	-4.46232	8.11e-06	0.00102944	Dusp14
ENSMUSG00000096472.3	76.2878	-1.0892	0.298411	-3.64999	0.000262248	0.0153056	Cdkn2d
ENSMUSG00000037071.4	279.986	-1.09198	0.190859	-5.72141	1.06e-08	3.74e-06	Scd1
ENSMUSG00000024501.21	187.465	-1.09992	0.211222	-5.20742	1.91e-07	4.52e-05	Dpysl3
ENSMUSG00000022367.8	54.0774	-1.11324	0.346284	-3.21481	0.00130529	0.0486409	Has2
ENSMUSG00000027030.16	96.1685	-1.12927	0.270168	-4.17989	2.92e-05	0.00298923	Stk39
ENSMUSG00000039831.17	61.6109	-1.13271	0.343963	-3.29311	0.000990857	0.0405251	Arhgap29
ENSMUSG00000034190.10	60.3409	-1.13586	0.333834	-3.40247	0.0006678	0.0310436	Chmp7
ENSMUSG00000027204.14	88.7962	-1.14664	0.284368	-4.03223	5.53e-05	0.004608	Fbn1
ENSMUSG00000069662.6	161.366	-1.17113	0.226231	-5.17668	2.26e-07	5.19e-05	Marcks
ENSMUSG00000061232.17	65.9824	-1.20015	0.329156	-3.64613	0.000266215	0.0154061	H2-K1
ENSMUSG00000027499.13	83.2053	-1.23425	0.303733	-4.0636	4.83e-05	0.00433924	Pkia
ENSMUSG00000116875.2	73.5385	-1.23471	0.313803	-3.93468	8.33e-05	0.00644282	Morf4l1-ps1
ENSMUSG00000017188.4	64.1257	-1.3113	0.336161	-3.9008	9.59e-05	0.0071546	Coa3
ENSMUSG00000046324.13	77.5744	-1.33003	0.303016	-4.38931	1.14e-05	0.00136242	Ermp1
ENSMUSG00000069919.8	381.031	-1.35926	0.332625	-4.08647	4.38e-05	0.00412821	Hba-a1
ENSMUSG00000057346.13	76.8956	-1.35933	0.32727	-4.15354	3.27e-05	0.00320299	Apol9a
ENSMUSG00000035783.10	7383.83	-1.36231	0.264532	-5.14988	2.61e-07	5.84e-05	Acta2
ENSMUSG00000029661.17	245.465	-1.38013	0.225701	-6.11485	9.66e-10	4.57e-07	Col1a2
ENSMUSG00000034194.19	54.2705	-1.39521	0.3687	-3.78412	0.000154251	0.0102517	R3hcc1
ENSMUSG00000047963.8	34.8822	-1.44516	0.437089	-3.30633	0.000945262	0.0388471	Stbd1
ENSMUSG00000039542.17	43.5531	-1.48319	0.394268	-3.76187	0.000168645	0.0107064	Ncam1
ENSMUSG00000041482.18	31.1759	-1.51035	0.46112	-3.27538	0.00105519	0.0421431	Piezo2
ENSMUSG00000068327.6	50.1398	-1.51694	0.367449	-4.12831	3.65e-05	0.00353266	Tlx2
ENSMUSG00000027107.4	202.686	-1.54008	0.224697	-6.85406	7.18e-12	5.55e-09	Chrna1
ENSMUSG00000031519.5	641.35	-1.57716	0.161154	-9.78666	1.28e-22	3.64e-19	Asb5
ENSMUSG00000045136.7	72.6396	-1.66123	0.316279	-5.2524	1.5e-07	3.76e-05	Tubb2b
ENSMUSG00000039323.19	145.456	-1.68019	0.249823	-6.72553	1.75e-11	1.24e-08	Igfbp2
ENSMUSG00000026211.19	24.9209	-1.68573	0.527152	-3.1978	0.00138479	0.0499363	Obsl1
ENSMUSG00000020277.11	34.6242	-1.69421	0.442552	-3.82828	0.000129042	0.00922488	Pfkl
ENSMUSG00000032366.16	138.733	-1.70957	0.263543	-6.48689	8.76e-11	4.99e-08	Tpm1
ENSMUSG00000100215.2	27.8239	-1.75363	0.542753	-3.23099	0.00123363	0.0470605	Gm8292
ENSMUSG00000031934.15	29.8686	-1.76063	0.479788	-3.6696	0.000242926	0.0145533	Panx1
ENSMUSG00000038587.11	29.8212	-1.77197	0.490978	-3.60907	0.000307303	0.0173127	Akap12
ENSMUSG00000078877.12	30.684	-1.79322	0.475553	-3.7708	0.000162724	0.0105663	Gm14295
ENSMUSG00000004098.8	35.7293	-1.85534	0.443829	-4.1803	2.91e-05	0.00298923	Col5a3
ENSMUSG00000020388.13	81.5273	-1.86509	0.313172	-5.95548	2.59e-09	1.1e-06	Pdlim4
ENSMUSG00000046687.7	22.3789	-1.87987	0.574431	-3.27258	0.00106571	0.0423645	Gm5424
ENSMUSG00000007888.16	85.2404	-1.95586	0.301544	-6.48616	8.81e-11	4.99e-08	Crlf1
ENSMUSG00000031538.7	26.4435	-1.9612	0.5336	-3.67541	0.00023747	0.0144297	Plat
ENSMUSG00000022332.9	18.8224	-2.03102	0.612573	-3.31556	0.000914593	0.0383273	Khdrbs3
ENSMUSG00000067818.7	46.9204	-2.04635	0.414934	-4.93175	8.15e-07	0.000138658	Myl9
ENSMUSG00000039982.9	32.9814	-2.06788	0.471715	-4.38374	1.17e-05	0.00137835	Dtx4
ENSMUSG00000066607.6	52.031	-2.115	0.386353	-5.47427	4.39e-08	1.33e-05	Insyn1
ENSMUSG00000050014.9	21.3963	-2.14981	0.585317	-3.67291	0.000239807	0.0144683	Apol10b
ENSMUSG00000028364.16	263.849	-2.21286	0.214056	-10.3377	4.76e-25	2.02e-21	Tnc
ENSMUSG00000032184.6	40.8974	-2.22986	0.434464	-5.13243	2.86e-07	6.08e-05	Lysmd2
ENSMUSG00000040209.13	15.5036	-2.24638	0.70281	-3.19628	0.00139213	0.0499699	Zfp704
ENSMUSG00000032262.14	24.3983	-2.27358	0.557483	-4.07829	4.54e-05	0.00419502	Elovl4
ENSMUSG00000020919.12	16.1523	-2.3512	0.700409	-3.3569	0.000788226	0.034872	Stat5b
ENSMUSG00000002265.18	16.9234	-2.45062	0.692505	-3.53877	0.000401989	0.0209799	Peg3
ENSMUSG00000049511.6	17.4794	-2.47532	0.674922	-3.66757	0.000244868	0.0145671	Htr1b
ENSMUSG00000031962.7	70.9507	-2.57005	0.354016	-7.25971	3.88e-13	4.13e-10	Cdh15
ENSMUSG00000018339.13	30.7107	-2.64294	0.526673	-5.01818	5.22e-07	0.000102924	Gpx3
ENSMUSG00000032135.16	17.4761	-2.69273	0.697258	-3.86189	0.000112515	0.00825144	Mcam
ENSMUSG00000062380.5	79.8592	-2.79139	0.348524	-8.00917	1.15e-15	1.64e-12	Tubb3
ENSMUSG00000023092.17	209.013	-2.84372	0.237132	-11.9921	3.91e-33	3.32e-29	Fhl1
ENSMUSG00000063632.7	21.1989	-2.99984	0.661637	-4.53397	5.79e-06	0.0007576	Sox11
ENSMUSG00000022382.16	32.6389	-3.02962	0.902396	-3.35731	0.000787057	0.034872	Wnt7b
ENSMUSG00000006800.15	15.8538	-3.16599	0.781856	-4.04932	5.14e-05	0.00450488	Sulf2
ENSMUSG00000020027.19	10.7175	-3.20166	0.972695	-3.29154	0.000996404	0.040557	Socs2
ENSMUSG00000040612.14	20.4611	-3.3436	0.712913	-4.69006	2.73e-06	0.000400604	Ildr2
ENSMUSG00000035934.17	15.1344	-3.36009	0.838736	-4.00613	6.17e-05	0.00495335	Pknox2
ENSMUSG00000017969.14	28.5652	-4.36519	0.762297	-5.72636	1.03e-08	3.74e-06	Ptgis
ENSMUSG00000031790.9	12.6089	-4.52072	1.18327	-3.82053	0.000133164	0.00939503	Mmp15
ENSMUSG00000004371.16	50.2262	-5.94638	0.891495	-6.67012	2.56e-11	1.67e-08	Il11
ENSMUSG00000027500.11	111.636	-10.1556	1.46436	-6.93515	4.06e-12	3.45e-09	Stmn2

## Sheet: Table S8
Table S8: Significant DESeq2 results of LRT, parametric fit.
Ensembl ID	baseMean	log2FoldChange	lfcSE	stat	pvalue	padj	Gene ID
ENSMUSG00000040950.14	20.8582	7.93694	1.5547	45.3527	1.65e-11	1.92e-08	Mgl2
ENSMUSG00000084762.3	12.0531	3.65251	1.05956	13.1539	0.000287	0.033328	Platr3
ENSMUSG00000029838.12	20.8361	3.16521	0.771542	17.3578	3.1e-05	0.005414	Ptn
ENSMUSG00000027208.15	107.49	2.87998	0.348921	67.6527	1.95e-16	3.41e-13	Fgf7
ENSMUSG00000102418.2	45.9661	2.63174	0.480485	30.4017	3.51e-08	1.84e-05	Sh2d1b1
ENSMUSG00000045954.8	46.4127	2.47255	0.486877	25.6203	4.16e-07	0.000182	Cavin2
ENSMUSG00000022790.15	21.7943	2.44503	0.680648	13.0421	0.000305	0.033485	Igsf11
ENSMUSG00000029371.8	77.3631	1.73362	0.39961	18.3773	1.81e-05	0.00388	Cxcl5
ENSMUSG00000042793.14	82.0603	1.6574	0.364195	20.3776	6.36e-06	0.001803	Lgr6
ENSMUSG00000012889.9	52.7448	1.62158	0.430598	14.0397	0.000179	0.021837	Podnl1
ENSMUSG00000028883.20	59.575	1.59618	0.390794	16.571	4.69e-05	0.00745	Sema3a
ENSMUSG00000038776.14	189.226	1.5145	0.272466	30.312	3.68e-08	1.84e-05	Ephx1
ENSMUSG00000001768.17	54.485	1.40291	0.403147	12.0438	0.00052	0.04825	Rin2
ENSMUSG00000020644.10	279.9	1.3688	0.218381	38.6437	5.09e-10	4.45e-07	Id2
ENSMUSG00000005413.9	150.053	1.26287	0.272503	21.2181	4.1e-06	0.001303	Hmox1
ENSMUSG00000003849.9	180.232	1.25357	0.300227	17.1744	3.41e-05	0.005689	Nqo1
ENSMUSG00000038816.15	76.407	1.2146	0.347657	12.1161	0.0005	0.047235	Ctnnal1
ENSMUSG00000014599.11	470.713	1.1928	0.196488	36.1956	1.78e-09	1.44e-06	Csf1
ENSMUSG00000120319.1	90.8049	1.18376	0.326505	13.031	0.000306	0.033485	Gm35113
ENSMUSG00000063011.8	184.243	1.14019	0.262736	18.617	1.6e-05	0.003493	Msln
ENSMUSG00000030218.3	270.584	1.13335	0.26351	18.1844	2.01e-05	0.004125	Mgp
ENSMUSG00000050777.8	156.174	1.02865	0.260916	15.4188	8.61e-05	0.012379	Tmem37
ENSMUSG00000064370.1	14095	1.02254	0.1514	44.7085	2.29e-11	2.4e-08	mt-Cytb
ENSMUSG00000032076.21	135.509	1.00634	0.280816	12.7711	0.000352	0.036934	Cadm1
ENSMUSG00000023904.11	341.184	0.999581	0.226753	19.2252	1.16e-05	0.002709	Hcfc1r1
ENSMUSG00000022377.17	182.323	0.984638	0.251094	15.2538	9.4e-05	0.013326	Asap1
ENSMUSG00000081534.4	235.026	0.941331	0.222155	17.8283	2.42e-05	0.00453	Slc48a1
ENSMUSG00000042745.10	277.661	0.932036	0.21862	18.0062	2.2e-05	0.004295	Id1
ENSMUSG00000002997.16	142.559	0.931882	0.266189	12.1902	0.00048	0.046243	Prkar2b
ENSMUSG00000048376.7	355.32	0.846257	0.212398	15.7538	7.21e-05	0.010813	F2r
ENSMUSG00000064363.1	4429.44	0.841631	0.181304	21.2607	4.01e-06	0.001303	mt-Nd4
ENSMUSG00000040249.16	209.442	0.832921	0.240452	11.9307	0.000552	0.049515	Lrp1
ENSMUSG00000024087.5	218.754	0.832579	0.240137	11.9554	0.000545	0.049286	Cyp1b1
ENSMUSG00000039476.14	242.811	0.831263	0.219655	14.2411	0.000161	0.02033	Prrx2
ENSMUSG00000022744.13	312.729	0.74197	0.209814	12.4317	0.000422	0.042179	Cldnd1
ENSMUSG00000020250.12	330.438	0.733118	0.201833	13.1195	0.000292	0.033328	Txnrd1
ENSMUSG00000064345.1	3014.47	0.73266	0.180717	16.2734	5.48e-05	0.008553	mt-Nd2
ENSMUSG00000024194.17	393.732	0.71081	0.200481	12.5046	0.000406	0.041245	Cuta
ENSMUSG00000026701.16	722.905	0.710145	0.169585	17.4085	3.01e-05	0.005363	Prdx6
ENSMUSG00000001025.9	12864.3	0.654697	0.143475	20.6492	5.52e-06	0.001654	S100a6
ENSMUSG00000027907.5	962.923	0.635257	0.170613	13.7808	0.000205	0.024493	S100a11
ENSMUSG00000064341.1	12462.4	0.588978	0.131781	19.8419	8.41e-06	0.002153	mt-Nd1
ENSMUSG00000056201.9	4200.79	-0.53377	0.150632	12.4914	0.000409	0.041245	Cfl1
ENSMUSG00000007892.9	4636.79	-0.54341	0.144436	14.0766	0.000176	0.021665	Rplp1
ENSMUSG00000025428.16	1340.58	-0.59482	0.149745	15.6943	7.44e-05	0.011002	Atp5f1a
ENSMUSG00000021771.15	706.865	-0.60206	0.166547	13.0102	0.00031	0.033509	Vdac2
ENSMUSG00000050299.9	3119.62	-0.6079	0.166611	13.2197	0.000277	0.032658	Gm9843
ENSMUSG00000032399.9	3450.91	-0.63497	0.146183	18.7289	1.51e-05	0.003437	Rpl4
ENSMUSG00000024909.16	560.842	-0.66615	0.175172	14.3918	0.000148	0.019469	Efemp2
ENSMUSG00000045763.9	616.135	-0.71333	0.171613	17.1712	3.42e-05	0.005689	Basp1
ENSMUSG00000019970.16	1017.76	-0.72267	0.178479	16.2525	5.54e-05	0.008553	Sgk1
ENSMUSG00000024953.18	508.838	-0.72293	0.179299	16.1602	5.82e-05	0.00885	Prdx5
ENSMUSG00000072235.7	1207.66	-0.73578	0.155611	22.1758	2.49e-06	0.0009	Tuba1a
ENSMUSG00000000753.16	684.409	-0.74347	0.167725	19.5149	9.98e-06	0.002436	Serpinf1
ENSMUSG00000024803.10	907.647	-0.74983	0.158961	22.0804	2.61e-06	0.000914	Ankrd1
ENSMUSG00000084235.3	488.942	-0.75356	0.184312	16.6053	4.6e-05	0.007429	Gm15421
ENSMUSG00000028381.9	318.299	-0.77793	0.207657	13.9658	0.000186	0.022452	Ugcg
ENSMUSG00000040204.7	420.562	-0.78553	0.189238	17.1171	3.51e-05	0.005762	Pclaf
ENSMUSG00000025171.3	200.446	-0.85539	0.236234	13.0486	0.000304	0.033485	Ubtd1
ENSMUSG00000041324.15	255.639	-0.85749	0.243168	12.3415	0.000443	0.043848	Inhba
ENSMUSG00000054364.6	292.522	-0.88347	0.207616	17.9986	2.21e-05	0.004295	Rhob
ENSMUSG00000094483.3	258.643	-0.91198	0.218836	17.252	3.27e-05	0.005631	Purb
ENSMUSG00000001473.8	732.393	-0.92264	0.195809	21.9093	2.86e-06	0.000967	Tubb6
ENSMUSG00000026421.15	355.919	-0.9411	0.21674	18.6649	1.56e-05	0.003478	Csrp1
ENSMUSG00000063787.5	294.071	-0.95092	0.250812	14.1973	0.000165	0.02056	Chchd1
ENSMUSG00000028480.15	162.004	-0.97186	0.254316	14.5357	0.000138	0.018265	Glipr2
ENSMUSG00000037411.11	550.217	-0.97644	0.201889	23.0781	1.56e-06	0.000588	Serpine1
ENSMUSG00000059363.11	196.48	-1.00975	0.23793	17.9071	2.32e-05	0.004425	Fxn
ENSMUSG00000074457.11	150.793	-1.01194	0.289975	12.1	0.000504	0.047235	S100a16
ENSMUSG00000026837.17	125.639	-1.02258	0.292641	12.1568	0.000489	0.046652	Col5a1
ENSMUSG00000022139.18	215.223	-1.0378	0.235702	19.2479	1.15e-05	0.002709	Mbnl2
ENSMUSG00000018648.16	131.114	-1.08111	0.280781	14.7398	0.000123	0.016816	Dusp14
ENSMUSG00000037071.4	279.986	-1.09276	0.222882	23.8189	1.06e-06	0.000444	Scd1
ENSMUSG00000024501.21	187.465	-1.09945	0.245799	19.8788	8.25e-06	0.002153	Dpysl3
ENSMUSG00000027030.16	96.1685	-1.12929	0.313695	12.9123	0.000326	0.034742	Stk39
ENSMUSG00000027204.14	88.7961	-1.14473	0.330024	11.9781	0.000538	0.049286	Fbn1
ENSMUSG00000069662.6	161.366	-1.1718	0.262947	19.7369	8.89e-06	0.00222	Marcks
ENSMUSG00000027499.13	83.2053	-1.23448	0.350795	12.2868	0.000456	0.044731	Pkia
ENSMUSG00000046324.13	77.5744	-1.33027	0.351103	14.3199	0.000154	0.019734	Ermp1
ENSMUSG00000057346.13	76.8956	-1.35571	0.379908	12.587	0.000388	0.039956	Apol9a
ENSMUSG00000069919.8	381.031	-1.35769	0.236213	32.2918	1.33e-08	8.19e-06	Hba-a1
ENSMUSG00000035783.10	7383.83	-1.36239	0.175784	58.0218	2.59e-14	3.89e-11	Acta2
ENSMUSG00000029661.17	245.465	-1.38188	0.257444	28.2847	1.05e-07	4.99e-05	Col1a2
ENSMUSG00000068327.6	50.1398	-1.51551	0.425628	12.6678	0.000372	0.038645	Tlx2
ENSMUSG00000027107.4	202.686	-1.54054	0.258814	34.9042	3.46e-09	2.42e-06	Chrna1
ENSMUSG00000031519.5	641.35	-1.57768	0.186353	69.5699	7.38e-17	1.55e-13	Asb5
ENSMUSG00000045136.7	72.6396	-1.6603	0.36454	20.7041	5.36e-06	0.001654	Tubb2b
ENSMUSG00000039323.19	145.456	-1.67779	0.287373	33.6204	6.7e-09	4.39e-06	Igfbp2
ENSMUSG00000032366.16	138.733	-1.70663	0.304393	30.8602	2.77e-08	1.53e-05	Tpm1
ENSMUSG00000004098.8	35.7293	-1.85301	0.511737	13.1377	0.000289	0.033328	Col5a3
ENSMUSG00000020388.13	81.5273	-1.8659	0.359679	26.8367	2.21e-07	0.000101	Pdlim4
ENSMUSG00000007888.16	85.2404	-1.95562	0.345536	32.0199	1.53e-08	8.9e-06	Crlf1
ENSMUSG00000067818.7	46.9204	-2.04364	0.47717	18.2422	1.95e-05	0.004082	Myl9
ENSMUSG00000039982.9	32.9814	-2.06532	0.54018	14.7439	0.000123	0.016816	Dtx4
ENSMUSG00000066607.6	52.0309	-2.11362	0.441431	23.0626	1.57e-06	0.000588	Insyn1
ENSMUSG00000028364.16	263.849	-2.21067	0.247243	77.3872	1.41e-18	3.74e-15	Tnc
ENSMUSG00000032184.6	40.8974	-2.22653	0.496716	20.2837	6.68e-06	0.001844	Lysmd2
ENSMUSG00000032262.14	24.3983	-2.27762	0.636864	13.0333	0.000306	0.033485	Elovl4
ENSMUSG00000031962.7	70.9507	-2.57229	0.401618	41.7165	1.06e-10	1.01e-07	Cdh15
ENSMUSG00000018339.13	30.7107	-2.64524	0.593594	20.4757	6.04e-06	0.00176	Gpx3
ENSMUSG00000032135.16	17.4761	-2.6988	0.786418	12.2627	0.000462	0.044893	Mcam
ENSMUSG00000062380.5	79.8592	-2.79209	0.390823	52.1599	5.12e-13	6.71e-10	Tubb3
ENSMUSG00000023092.17	209.013	-2.84242	0.268708	110.64	7.09e-26	3.72e-22	Fhl1
ENSMUSG00000063632.7	21.1989	-3.00155	0.737938	17.6178	2.7e-05	0.004971	Sox11
ENSMUSG00000022382.16	32.6389	-3.01319	0.636703	23.1742	1.48e-06	0.000588	Wnt7b
ENSMUSG00000006800.15	15.8538	-3.16487	0.862251	14.6379	0.00013	0.017523	Sulf2
ENSMUSG00000040612.14	20.4611	-3.34754	0.787315	19.9637	7.89e-06	0.002123	Ildr2
ENSMUSG00000035934.17	15.1344	-3.35187	0.923735	14.3632	0.000151	0.019523	Pknox2
ENSMUSG00000017969.14	28.5652	-4.36077	0.815907	36.0302	1.94e-09	1.46e-06	Ptgis
ENSMUSG00000031790.9	12.609	-4.51762	1.25189	17.408	3.02e-05	0.005363	Mmp15
ENSMUSG00000004371.16	50.2262	-5.94369	0.920446	77.3581	1.43e-18	3.74e-15	Il11
ENSMUSG00000027500.11	111.636	-10.1567	1.47348	187.564	1.08e-42	1.14e-38	Stmn2

## Sheet: Table S9
Table S9: Significant DESeq2 results of LRT, local fit.
Ensembl ID	baseMean	log2FoldChange	lfcSE	stat	pvalue	padj	Gene name
ENSMUSG00000040950.14	20.8582	7.93835	1.51661	57.3137	3.72e-14	3.86e-11	Mgl2
ENSMUSG00000084762.3	12.0531	3.63807	0.960927	17.2918	3.21e-05	0.00319133	Platr3
ENSMUSG00000029838.12	20.8361	3.1715	0.693374	22.9589	1.66e-06	0.000271715	Ptn
ENSMUSG00000027208.15	107.49	2.88459	0.308386	91.0766	1.38e-21	2.16e-18	Fgf7
ENSMUSG00000102418.2	45.9661	2.62787	0.422286	41.133	1.42e-10	7.39e-08	Sh2d1b1
ENSMUSG00000045954.8	46.4127	2.48012	0.424036	35.4017	2.68e-09	1.09e-06	Cavin2
ENSMUSG00000022790.15	21.7943	2.43697	0.59558	17.6194	2.7e-05	0.00280555	Igsf11
ENSMUSG00000019866.16	21.9509	1.7611	0.548778	10.5139	0.00118481	0.0479977	Crybg1
ENSMUSG00000042793.14	82.0603	1.6621	0.315006	27.7762	1.36e-07	3.86e-05	Lgr6
ENSMUSG00000012889.9	52.7448	1.61989	0.3729	18.9597	1.34e-05	0.00162253	Podnl1
ENSMUSG00000028883.20	59.575	1.59691	0.33704	22.6607	1.93e-06	0.000306564	Sema3a
ENSMUSG00000038776.14	189.226	1.51504	0.238323	39.9615	2.59e-10	1.28e-07	Ephx1
ENSMUSG00000000440.13	43.578	1.41468	0.38698	13.4826	0.000240792	0.015123	Pparg
ENSMUSG00000001768.17	54.485	1.40197	0.346531	16.4821	4.91e-05	0.00455041	Rin2
ENSMUSG00000020644.10	279.9	1.36826	0.187277	52.8981	3.51e-13	2.99e-10	Id2
ENSMUSG00000004952.14	54.2709	1.27011	0.355973	12.7956	0.000347442	0.0201963	Rasa4
ENSMUSG00000005413.9	150.053	1.26326	0.23516	28.7122	8.4e-08	2.53e-05	Hmox1
ENSMUSG00000071552.6	65.1158	1.25899	0.318261	15.7024	7.41e-05	0.00608512	Tigit
ENSMUSG00000025875.15	48.5714	1.24743	0.363259	11.8661	0.000571648	0.0298854	Tspan17
ENSMUSG00000034361.11	50.6604	1.21936	0.357184	11.6965	0.00062617	0.0316872	Cpne2
ENSMUSG00000038816.15	76.407	1.21644	0.298715	16.6001	4.61e-05	0.00436211	Ctnnal1
ENSMUSG00000037010.8	73.0257	1.21412	0.318263	14.568	0.000135191	0.00980709	Apln
ENSMUSG00000014599.11	470.713	1.19387	0.168049	49.7589	1.74e-12	1.36e-09	Csf1
ENSMUSG00000120319.1	90.8048	1.18585	0.280739	17.8195	2.43e-05	0.00258289	Gm35113
ENSMUSG00000029536.9	53.4823	1.16652	0.345475	11.4543	0.000713269	0.0347644	Gatc
ENSMUSG00000063011.8	184.243	1.14202	0.227574	25.0146	5.69e-07	0.000118325	Msln
ENSMUSG00000079426.14	61.3806	1.11369	0.331185	11.3009	0.000774687	0.0367996	Arpc4
ENSMUSG00000050777.8	156.174	1.02866	0.224046	21.0143	4.56e-06	0.000646376	Tmem37
ENSMUSG00000064370.1	14095	1.02264	0.120997	70.0284	5.85e-17	7.81e-14	mt-Cytb
ENSMUSG00000030352.16	66.6585	1.01735	0.313396	10.5562	0.00115798	0.0479977	Tspan9
ENSMUSG00000032076.21	135.509	1.00492	0.241353	17.3255	3.15e-05	0.00316894	Cadm1
ENSMUSG00000023904.11	341.184	0.999218	0.196799	25.5772	4.25e-07	9.25e-05	Hcfc1r1
ENSMUSG00000012296.17	81.8734	0.988842	0.292662	11.4318	0.000721976	0.0350065	Tjap1
ENSMUSG00000022377.17	182.323	0.986218	0.215686	20.825	5.03e-06	0.000702868	Asap1
ENSMUSG00000081534.4	235.026	0.94113	0.189226	24.6617	6.83e-07	0.000130493	Slc48a1
ENSMUSG00000042745.10	277.661	0.932556	0.186813	24.7643	6.48e-07	0.000126307	Id1
ENSMUSG00000002997.16	142.559	0.932171	0.228218	16.6667	4.46e-05	0.00425467	Prkar2b
ENSMUSG00000022505.10	114.83	0.925109	0.249989	13.6883	0.000215796	0.0138316	Emp2
ENSMUSG00000052085.8	92.814	0.918106	0.280974	10.6473	0.00110229	0.0462567	Dock8
ENSMUSG00000037104.10	125.941	0.899608	0.238822	14.1819	0.000165955	0.0111727	Socs5
ENSMUSG00000015653.14	166.269	0.867675	0.228564	14.3608	0.000150913	0.0106138	Steap2
ENSMUSG00000097789.3	117.932	0.852303	0.255235	11.1248	0.000851813	0.039658	Ctxnd1
ENSMUSG00000048376.7	355.32	0.846701	0.18264	21.376	3.77e-06	0.000543423	F2r
ENSMUSG00000061353.12	110.467	0.843724	0.253952	11.0371	0.000893049	0.0403068	Cxcl12
ENSMUSG00000032487.9	186.453	0.840767	0.238846	12.3024	0.000452368	0.0247122	Ptgs2
ENSMUSG00000029338.14	122.3	0.839304	0.255711	10.7411	0.00104783	0.044571	Antxr2
ENSMUSG00000032802.9	172.881	0.837332	0.234061	12.7311	0.000359617	0.0205201	Srxn1
ENSMUSG00000040249.16	209.442	0.833766	0.206464	16.261	5.52e-05	0.0048267	Lrp1
ENSMUSG00000039476.14	242.811	0.831166	0.186913	19.7236	8.95e-06	0.00116313	Prrx2
ENSMUSG00000024087.5	218.754	0.830769	0.205929	16.233	5.6e-05	0.00485071	Cyp1b1
ENSMUSG00000026174.10	149.694	0.818324	0.228983	12.7351	0.000358853	0.0205201	Cnot9
ENSMUSG00000067365.12	150.897	0.799164	0.22136	13.0173	0.000308624	0.0183956	Tmem128
ENSMUSG00000068196.6	131.517	0.778699	0.234027	11.0619	0.000881199	0.0402257	Col8a1
ENSMUSG00000022744.13	312.729	0.743085	0.178836	17.1963	3.37e-05	0.00326373	Cldnd1
ENSMUSG00000046733.8	156.436	0.735705	0.220682	11.0969	0.000864714	0.0400594	Gprc5a
ENSMUSG00000023951.19	201.882	0.735209	0.204967	12.8366	0.000339905	0.0200052	Vegfa
ENSMUSG00000020250.12	330.438	0.732657	0.171245	18.239	1.95e-05	0.00219685	Txnrd1
ENSMUSG00000007872.4	280.968	0.727187	0.17898	16.4585	4.97e-05	0.00456215	Id3
ENSMUSG00000060636.15	183.179	0.722261	0.210853	11.711	0.000621332	0.0316872	Rpl35a
ENSMUSG00000024194.17	393.732	0.711	0.171185	17.1895	3.38e-05	0.00326373	Cuta
ENSMUSG00000026701.16	722.905	0.710347	0.143847	24.2363	8.52e-07	0.00015635	Prdx6
ENSMUSG00000038965.18	215.86	0.689192	0.19392	12.6047	0.000384772	0.0213059	Ube2l3
ENSMUSG00000004285.13	227.853	0.681737	0.19922	11.6958	0.00062643	0.0316872	Atp6v1f
ENSMUSG00000035199.7	197.746	0.678891	0.209646	10.4761	0.00120928	0.0486303	Arl6ip5
ENSMUSG00000074934.4	507.922	0.676323	0.172346	15.3133	9.11e-05	0.00710221	Grem1
ENSMUSG00000029455.15	294.347	0.672133	0.185498	13.0801	0.000298448	0.0180185	Aldh2
ENSMUSG00000001025.9	12864.3	0.65471	0.112358	33.6754	6.51e-09	2.54e-06	S100a6
ENSMUSG00000052151.13	359.12	0.648802	0.1705	14.428	0.000145622	0.0103486	Plpp2
ENSMUSG00000029718.15	497.179	0.636597	0.158603	16.0483	6.17e-05	0.00515911	Pcolce
ENSMUSG00000027907.5	962.923	0.634669	0.147047	18.5306	1.67e-05	0.00195576	S100a11
ENSMUSG00000064341.1	12462.3	0.588995	0.0981652	35.7654	2.23e-09	9.47e-07	mt-Nd1
ENSMUSG00000017774.20	354.483	0.588373	0.168273	12.2007	0.000477729	0.025722	Myo1c
ENSMUSG00000040152.9	1137.81	0.549343	0.165978	10.9081	0.000957456	0.0414809	Thbs1
ENSMUSG00000025068.9	588.174	0.547586	0.158487	11.8871	0.00056525	0.0297169	Gsto1
ENSMUSG00000029484.13	836.467	0.535979	0.141743	14.2449	0.000160494	0.0110434	Anxa3
ENSMUSG00000032330.8	1065.18	-0.502725	0.140526	12.7486	0.000356269	0.0205201	Cox7a2
ENSMUSG00000076437.12	538.698	-0.507655	0.152718	11.0223	0.000900205	0.0403068	Selenoh
ENSMUSG00000062937.8	944.894	-0.516519	0.132513	15.1483	9.94e-05	0.00762357	Mtap
ENSMUSG00000005873.7	510.737	-0.527046	0.149541	12.3997	0.000429412	0.0236379	Reep5
ENSMUSG00000056201.9	4200.79	-0.533579	0.124569	18.2556	1.93e-05	0.00219685	Cfl1
ENSMUSG00000000171.6	407.493	-0.534217	0.159033	11.272	0.000786836	0.0371879	Sdhd
ENSMUSG00000007892.9	4636.79	-0.543548	0.117219	21.3867	3.75e-06	0.000543423	Rplp1
ENSMUSG00000014294.5	626.177	-0.548705	0.152152	12.9593	0.000318332	0.0188541	Ndufa2
ENSMUSG00000010406.13	602.998	-0.548791	0.164921	11.0254	0.000898727	0.0403068	Mrpl52
ENSMUSG00000021737.5	468.362	-0.558768	0.159736	12.1985	0.000478267	0.025722	Psmd6
ENSMUSG00000024758.16	409.236	-0.564883	0.162442	12.0707	0.000512206	0.0273899	Rtn3
ENSMUSG00000026208.10	360.287	-0.568097	0.175061	10.5236	0.00117861	0.0479977	Des
ENSMUSG00000055044.13	294.534	-0.570133	0.176043	10.4738	0.00121082	0.0486303	Pdlim1
ENSMUSG00000037815.8	320.533	-0.577414	0.172061	11.2529	0.000794997	0.0373848	Ctnna1
ENSMUSG00000015354.9	362.016	-0.585692	0.176316	11.0025	0.000909879	0.0404898	Pcolce2
ENSMUSG00000021832.9	540.218	-0.585972	0.158823	13.557	0.000231421	0.0146327	Psmc6
ENSMUSG00000055723.7	356.98	-0.586312	0.171805	11.614	0.000654567	0.0325821	Rras2
ENSMUSG00000025428.16	1340.58	-0.594778	0.126248	22.0933	2.6e-06	0.000398423	Atp5f1a
ENSMUSG00000042682.11	262.89	-0.597264	0.182752	10.6796	0.00108325	0.0456623	Selenok
ENSMUSG00000021771.15	706.865	-0.602216	0.140493	18.3152	1.87e-05	0.00216278	Vdac2
ENSMUSG00000004891.17	249.237	-0.60686	0.188244	10.3964	0.00126262	0.049855	Nes
ENSMUSG00000050299.9	3119.63	-0.608019	0.142862	17.9894	2.22e-05	0.00241721	Gm9843
ENSMUSG00000024360.9	489.983	-0.60816	0.153701	15.6095	7.79e-05	0.00628137	Etf1
ENSMUSG00000032279.12	400.909	-0.623339	0.164445	14.324	0.000153894	0.0106677	Idh3a
ENSMUSG00000047676.7	625.165	-0.630875	0.161132	15.2541	9.4e-05	0.00726779	Rpsa-ps10
ENSMUSG00000032399.9	3450.91	-0.635143	0.12036	27.6512	1.45e-07	3.88e-05	Rpl4
ENSMUSG00000081049.2	460.902	-0.637079	0.191163	11.04	0.000891646	0.0403068	Rps24-ps3
ENSMUSG00000062014.14	221.479	-0.646472	0.195525	10.9329	0.000944702	0.0411572	Gmfb
ENSMUSG00000025651.15	421.981	-0.646711	0.160669	16.1639	5.81e-05	0.00489748	Uqcrc1
ENSMUSG00000082016.4	305.512	-0.651784	0.174944	13.868	0.000196113	0.0126694	Pgam1-ps2
ENSMUSG00000024909.16	560.842	-0.66624	0.147731	20.2765	6.7e-06	0.000922275	Efemp2
ENSMUSG00000025794.10	436.181	-0.691003	0.193359	12.6893	0.000367762	0.0208159	Rpl14
ENSMUSG00000024725.14	273.625	-0.69941	0.185573	14.1651	0.00016745	0.0111929	Ostf1
ENSMUSG00000110545.2	242.586	-0.703822	0.206342	11.5829	0.000665608	0.0329564	Gm7730
ENSMUSG00000045763.9	616.135	-0.713111	0.144772	24.157	8.88e-07	0.000159797	Basp1
ENSMUSG00000004951.11	188.568	-0.713494	0.207738	11.8078	0.000589845	0.0306654	Hspb1
ENSMUSG00000052837.8	272.121	-0.713851	0.195599	13.3072	0.000264383	0.0160656	Junb
ENSMUSG00000024790.9	269.045	-0.718876	0.183209	15.369	8.84e-05	0.00699113	Sac3d1
ENSMUSG00000024953.18	508.838	-0.722876	0.151298	22.7377	1.86e-06	0.000299605	Prdx5
ENSMUSG00000019970.16	1017.76	-0.722895	0.155543	21.4247	3.68e-06	0.000543423	Sgk1
ENSMUSG00000072235.7	1207.66	-0.735487	0.132285	30.6941	3.02e-08	1.01e-05	Tuba1a
ENSMUSG00000000753.16	684.409	-0.743255	0.141495	27.4553	1.61e-07	4.18e-05	Serpinf1
ENSMUSG00000005124.11	223.877	-0.743682	0.19471	14.5908	0.000133564	0.00980709	Ccn4
ENSMUSG00000004936.9	158.104	-0.748278	0.218555	11.7333	0.000613924	0.0315665	Map2k1
ENSMUSG00000024803.10	907.647	-0.749963	0.134262	31.0101	2.57e-08	8.9e-06	Ankrd1
ENSMUSG00000084235.3	488.942	-0.753173	0.15627	23.1233	1.52e-06	0.000253894	Gm15421
ENSMUSG00000025190.14	218.744	-0.756366	0.198124	14.574	0.00013476	0.00980709	Got1
ENSMUSG00000028381.9	318.299	-0.778472	0.17702	19.3032	1.12e-05	0.00141028	Ugcg
ENSMUSG00000015165.17	362.248	-0.783584	0.203876	14.686	0.000126984	0.00950655	Hnrnpl
ENSMUSG00000040204.7	420.562	-0.785728	0.160113	23.9845	9.71e-07	0.000171469	Pclaf
ENSMUSG00000000555.9	189.146	-0.789873	0.205979	14.7176	0.000124877	0.00942419	Itga5
ENSMUSG00000022204.10	130.876	-0.792952	0.239382	10.9911	0.00091552	0.0404898	Ngdn
ENSMUSG00000037712.18	147.845	-0.812448	0.22819	12.6699	0.00037158	0.0208218	Fermt2
ENSMUSG00000017485.12	140.919	-0.819656	0.230228	12.6817	0.00036925	0.0208159	Top2b
ENSMUSG00000024937.16	120.667	-0.833976	0.253688	10.8262	0.00100072	0.0431553	Ehbp1l1
ENSMUSG00000038244.15	127.089	-0.836376	0.238812	12.2949	0.000454209	0.0247122	Mical2
ENSMUSG00000041324.15	255.639	-0.855788	0.211153	16.3439	5.28e-05	0.00469407	Inhba
ENSMUSG00000025171.3	200.446	-0.856041	0.201934	17.9609	2.25e-05	0.00242541	Ubtd1
ENSMUSG00000028517.9	106.609	-0.857279	0.264306	10.516	0.00118342	0.0479977	Plpp3
ENSMUSG00000028134.12	105.699	-0.880635	0.257479	11.7339	0.000613725	0.0315665	Ptbp2
ENSMUSG00000054364.6	292.522	-0.883502	0.176377	25.0448	5.6e-07	0.000118325	Rhob
ENSMUSG00000024486.7	107.677	-0.896857	0.265736	11.4039	0.000732883	0.0351709	Hbegf
ENSMUSG00000094483.3	258.643	-0.912752	0.186568	23.8788	1.03e-06	0.000177797	Purb
ENSMUSG00000024528.9	98.6873	-0.920109	0.272434	11.4181	0.000727312	0.0350834	Srfbp1
ENSMUSG00000027199.15	96.5752	-0.921567	0.2706	11.6211	0.000652088	0.0325821	Gatm
ENSMUSG00000001473.8	732.392	-0.923151	0.1709	28.8276	7.91e-08	2.47e-05	Tubb6
ENSMUSG00000028218.20	128.8	-0.939061	0.24982	14.1359	0.00017007	0.0112873	Cibar1
ENSMUSG00000026421.15	355.919	-0.940006	0.187466	24.9598	5.85e-07	0.00011909	Csrp1
ENSMUSG00000039126.11	142.355	-0.946234	0.255963	13.6713	0.000217754	0.0138622	Prune2
ENSMUSG00000024776.19	133.159	-0.951361	0.240805	15.6482	7.63e-05	0.00620768	Stambpl1
ENSMUSG00000028480.15	162.004	-0.971605	0.218111	19.8672	8.3e-06	0.00109412	Glipr2
ENSMUSG00000037411.11	550.217	-0.976387	0.175502	30.5933	3.18e-08	1.03e-05	Serpine1
ENSMUSG00000067719.6	137.156	-0.983691	0.273973	12.7954	0.000347468	0.0201963	Gm10221
ENSMUSG00000059363.11	196.48	-1.00931	0.20366	24.566	7.18e-07	0.000134392	Fxn
ENSMUSG00000074457.11	150.793	-1.00933	0.250648	16.1918	5.72e-05	0.00486967	S100a16
ENSMUSG00000026837.17	125.639	-1.02386	0.25316	16.3873	5.16e-05	0.00464567	Col5a1
ENSMUSG00000025103.9	79.2516	-1.03653	0.299866	12.0042	0.000530818	0.0282239	Btbd1
ENSMUSG00000022055.8	77.022	-1.03773	0.316712	10.783	0.00102435	0.043771	Nefl
ENSMUSG00000022139.18	215.223	-1.03888	0.202252	26.3476	2.85e-07	6.51e-05	Mbnl2
ENSMUSG00000018648.16	131.114	-1.08029	0.242092	19.9351	8.01e-06	0.00107105	Dusp14
ENSMUSG00000096472.3	76.2878	-1.0892	0.298411	13.3994	0.000251706	0.0153967	Cdkn2d
ENSMUSG00000037071.4	279.986	-1.09198	0.190859	32.6197	1.12e-08	4.2e-06	Scd1
ENSMUSG00000024501.21	187.465	-1.09992	0.211222	27.1315	1.9e-07	4.68e-05	Dpysl3
ENSMUSG00000022367.8	54.0774	-1.11324	0.346284	10.4317	0.00123867	0.0495309	Has2
ENSMUSG00000027030.16	96.1685	-1.12927	0.270168	17.5616	2.78e-05	0.00286038	Stk39
ENSMUSG00000039831.17	61.6109	-1.13271	0.343963	10.9312	0.000945587	0.0411572	Arhgap29
ENSMUSG00000034190.10	60.3409	-1.13586	0.333834	11.6831	0.00063071	0.0317322	Chmp7
ENSMUSG00000027204.14	88.7962	-1.14664	0.284368	16.3316	5.32e-05	0.00469407	Fbn1
ENSMUSG00000069662.6	161.366	-1.17113	0.226231	26.8495	2.2e-07	5.28e-05	Marcks
ENSMUSG00000061232.17	65.9824	-1.20015	0.329156	13.3992	0.000251731	0.0153967	H2-K1
ENSMUSG00000027499.13	83.2053	-1.23425	0.303733	16.5281	4.79e-05	0.00448573	Pkia
ENSMUSG00000116875.2	73.5385	-1.23471	0.313803	15.5331	8.11e-05	0.00648434	Morf4l1-ps1
ENSMUSG00000017188.4	64.1257	-1.3113	0.336161	15.3589	8.89e-05	0.00699113	Coa3
ENSMUSG00000046324.13	77.5744	-1.33003	0.303016	19.4625	1.03e-05	0.0013152	Ermp1
ENSMUSG00000069919.8	381.031	-1.35926	0.332625	16.2165	5.65e-05	0.00485071	Hba-a1
ENSMUSG00000057346.13	76.8956	-1.35933	0.32727	17.2299	3.31e-05	0.00326226	Apol9a
ENSMUSG00000035783.10	7383.83	-1.36231	0.264532	25.6026	4.19e-07	9.25e-05	Acta2
ENSMUSG00000029661.17	245.465	-1.38013	0.225701	36.9282	1.23e-09	5.73e-07	Col1a2
ENSMUSG00000034194.19	54.2705	-1.39521	0.3687	14.4234	0.000145974	0.0103486	R3hcc1
ENSMUSG00000047963.8	34.8822	-1.44516	0.437089	11.0741	0.000875408	0.0401572	Stbd1
ENSMUSG00000039542.17	43.5531	-1.48319	0.394268	14.3475	0.000151982	0.0106138	Ncam1
ENSMUSG00000041482.18	31.1759	-1.51035	0.46112	10.9596	0.000931183	0.0409108	Piezo2
ENSMUSG00000068327.6	50.1398	-1.51694	0.367449	17.3371	3.13e-05	0.00316894	Tlx2
ENSMUSG00000027107.4	202.686	-1.54008	0.224697	46.7921	7.89e-12	5.28e-09	Chrna1
ENSMUSG00000031519.5	641.35	-1.57716	0.161154	93.562	3.94e-22	7.37e-19	Asb5
ENSMUSG00000045136.7	72.6396	-1.66123	0.316279	28.0873	1.16e-07	3.39e-05	Tubb2b
ENSMUSG00000039323.19	145.456	-1.68019	0.249823	45.2916	1.7e-11	1.06e-08	Igfbp2
ENSMUSG00000026211.19	24.9209	-1.68573	0.527152	10.4241	0.00124383	0.0495309	Obsl1
ENSMUSG00000020277.11	34.6242	-1.69421	0.442552	15.0495	0.00010473	0.00796798	Pfkl
ENSMUSG00000032366.16	138.733	-1.70957	0.263543	41.9181	9.52e-11	5.24e-08	Tpm1
ENSMUSG00000100215.2	27.8239	-1.75363	0.542753	10.5359	0.0011708	0.0479977	Gm8292
ENSMUSG00000031934.15	29.8686	-1.76063	0.479788	13.8741	0.00019547	0.0126694	Panx1
ENSMUSG00000038587.11	29.8212	-1.77197	0.490978	13.3995	0.000251693	0.0153967	Akap12
ENSMUSG00000078877.12	30.684	-1.79322	0.475553	14.6307	0.000130767	0.00971206	Gm14295
ENSMUSG00000006457.5	23.2375	-1.8023	0.566684	10.3972	0.00126206	0.049855	Actn3
ENSMUSG00000004098.8	35.7293	-1.85534	0.443829	17.9972	2.21e-05	0.00241721	Col5a3
ENSMUSG00000020388.13	81.5273	-1.86509	0.313172	36.1968	1.78e-09	7.95e-07	Pdlim4
ENSMUSG00000046687.7	22.3789	-1.87987	0.574431	10.9875	0.000917273	0.0404898	Gm5424
ENSMUSG00000007888.16	85.2404	-1.95586	0.301544	43.1966	4.95e-11	2.9e-08	Crlf1
ENSMUSG00000031538.7	26.4435	-1.9612	0.5336	13.8661	0.00019631	0.0126694	Plat
ENSMUSG00000022332.9	18.8224	-2.03102	0.612573	11.495	0.000697828	0.0341899	Khdrbs3
ENSMUSG00000067818.7	46.9204	-2.04635	0.414934	24.9059	6.02e-07	0.000119858	Myl9
ENSMUSG00000039982.9	32.9814	-2.06788	0.471715	20.0515	7.54e-06	0.00102237	Dtx4
ENSMUSG00000066607.6	52.031	-2.115	0.386353	31.1563	2.38e-08	8.57e-06	Insyn1
ENSMUSG00000050014.9	21.3963	-2.14981	0.585317	14.2158	0.000162997	0.0111338	Apol10b
ENSMUSG00000028364.16	263.849	-2.21286	0.214056	105.749	8.37e-25	2.61e-21	Tnc
ENSMUSG00000032184.6	40.8974	-2.22986	0.434464	27.6531	1.45e-07	3.88e-05	Lysmd2
ENSMUSG00000040209.13	15.5036	-2.24638	0.70281	10.7268	0.00105592	0.0447119	Zfp704
ENSMUSG00000032262.14	24.3983	-2.27358	0.557483	17.6694	2.63e-05	0.00276342	Elovl4
ENSMUSG00000020919.12	16.1523	-2.3512	0.700409	11.9471	0.000547329	0.0289373	Stat5b
ENSMUSG00000002265.18	16.9234	-2.45062	0.692505	13.4148	0.000249651	0.0153967	Peg3
ENSMUSG00000049511.6	17.4794	-2.47532	0.674922	14.467	0.000142633	0.0102674	Htr1b
ENSMUSG00000031962.7	70.9507	-2.57005	0.354016	56.1943	6.57e-14	6.14e-11	Cdh15
ENSMUSG00000018339.13	30.7107	-2.64294	0.526673	27.3883	1.66e-07	4.21e-05	Gpx3
ENSMUSG00000032135.16	17.4761	-2.69273	0.697258	16.4336	5.04e-05	0.00457763	Mcam
ENSMUSG00000062380.5	79.8592	-2.79139	0.348524	69.0402	9.65e-17	1.13e-13	Tubb3
ENSMUSG00000023092.17	209.013	-2.84372	0.237132	148.764	3.23e-34	1.51e-30	Fhl1
ENSMUSG00000063632.7	21.1989	-2.99984	0.661637	23.4761	1.26e-06	0.000215189	Sox11
ENSMUSG00000022382.16	32.6389	-3.02962	0.902396	10.5373	0.00116989	0.0479977	Wnt7b
ENSMUSG00000006800.15	15.8538	-3.16599	0.781856	19.2306	1.16e-05	0.00144541	Sulf2
ENSMUSG00000020027.19	10.7175	-3.20166	0.972695	12.6221	0.000381221	0.0212349	Socs2
ENSMUSG00000040612.14	20.4611	-3.3436	0.712913	26.4851	2.66e-07	6.21e-05	Ildr2
ENSMUSG00000035934.17	15.1344	-3.36009	0.838736	19.1068	1.24e-05	0.00152198	Pknox2
ENSMUSG00000017969.14	28.5652	-4.36519	0.762297	47.0647	6.87e-12	4.94e-09	Ptgis
ENSMUSG00000031790.9	12.6089	-4.52072	1.18327	22.1257	2.55e-06	0.000398287	Mmp15
ENSMUSG00000004371.16	50.2262	-5.94638	0.891495	99.4886	1.97e-23	4.62e-20	Il11
ENSMUSG00000027500.11	111.636	-10.1556	1.46436	229.55	7.47e-52	6.99e-48	Stmn2

## Sheet: Table S10
Table S10: Comparison of significant DESeq2 results across analytical methods.
Genes present in all 4 analyses (106):	Genes present in all but parametric LRT analysis (3):	Genes present in only parametric fit (Wald and LRT) (6):	Genes present in only local fit (Wald and LRT) (112):	Genes unique to Wald test local fit (7):	Genes unique to the LRT test local fit (1):
Mgl2	Id3	Cxcl5	Crybg1	Suclg2	Actn3
Platr3	Pcolce	Nqo1	Pparg	Tapbp
Ptn	Uqcrc1	Mgp	Rasa4	Abcc1
Fgf7		mt-Nd4	Tigit	Ncbp2
Sh2d1b1		mt-Nd2	Tspan17	Neat1
Cavin2		Chchd1	Cpne2	Mrpl11
Igsf11			Apln	Ddah2
Lgr6			Gatc
Podnl1			Arpc4
Sema3a			Tspan9
Ephx1			Tjap1
Rin2			Emp2
Id2			Dock8
Hmox1			Socs5
Ctnnal1			Steap2
Csf1			Cxcl12
Gm35113			Ptgs2
Msln			Antxr2
Tmem37			Srxn1
mt-Cytb			Cnot9
Cadm1			Tmem128
Hcfc1r1			Col8a1
Asap1			Gprc5a
Slc48a1			Vegfa
Id1			Rpl35a
Prkar2b			Ube2l3
F2r			Atp6v1f
Lrp1			Arl6ip5
Cyp1b1			Grem1
Prrx2			Aldh2
Cldnd1			Plpp2
Txnrd1			Myo1c
Cuta			Thbs1
Prdx6			Gsto1
S100a6			Anxa3
S100a11			Cox7a2
mt-Nd1			Selenoh
Cfl1			Mtap
Rplp1			Reep5
Atp5f1a			Sdhd
Vdac2			Ndufa2
Gm9843			Mrpl52
Rpl4			Psmd6
Efemp2			Rtn3
Basp1			Des
Sgk1			Pdlim1
Prdx5			Ctnna1
Tuba1a			Pcolce2
Serpinf1			Psmc6
Ankrd1			Rras2
Gm15421			Selenok
Ugcg			Nes
Pclaf			Etf1
Ubtd1			Idh3a
Inhba			Rpsa-ps10
Rhob			Rps24-ps3
Purb			Gmfb
Tubb6			Pgam1-ps2
Csrp1			Rpl14
Glipr2			Ostf1
Serpine1			Gm7730
Fxn			Hspb1
S100a16			Junb
Col5a1			Sac3d1
Mbnl2			Map2k1
Dusp14			Got1
Scd1			Hnrnpl
Dpysl3			Itga5
Stk39			Ngdn
Fbn1			Fermt2
Marcks			Top2b
Pkia			Ehbp1l1
Ermp1			Mical2
Apol9a			Plpp3
Hba-a1			Ptbp2
Acta2			Hbegf
Col1a2			Srfbp1
Tlx2			Gatm
Chrna1			Prune2
Asb5			Stambpl1
Tubb2b			Gm10221
Igfbp2			Btbd1
Tpm1			Nefl
Col5a3			Cdkn2d
Pdlim4			Has2
Crlf1			Arhgap29
Myl9			Chmp7
Dtx4			H2-K1
Insyn1			Morf4l1-ps1
Tnc			Coa3
Lysmd2			R3hcc1
Elovl4			Stbd1
Cdh15			Ncam1
Gpx3			Piezo2
Mcam			Obsl1
Tubb3			Pfkl
Fhl1			Gm8292
Sox11			Panx1
Wnt7b			Akap12
Sulf2			Gm14295
Ildr2			Gm5424
Pknox2			Plat
Ptgis			Khdrbs3
Mmp15			Apol10b
Il11			Zfp704
Stmn2			Stat5b
			Peg3
			Htr1b
			Socs2
			Ctxnd1
			Ccn4
			Cibar1

[truncated: 7 more sheets: Table S11, Table S12, Table S13, Table S14, TableS15, Table S16, Table S17]
